# Supplementary material for: Structural Lability of Barley Stripe Mosaic Virus Virions
Source: PLoS One. 2013 Apr 17;8(4):e60942. doi: 10.1371/journal.pone.0060942 (PMC3629216; doi:10.1371/journal.pone.0060942)
Supplement: Figure S3 — 3D struture of CP BSMV in the PDB file. (PDB) [file pone.0060942.s003.pdb]

EXPDTA    THEORETICAL MODEL, MODELLER 9v7 2012/04/08 20:26:42
REMARK   6 MODELLER OBJECTIVE FUNCTION:      1859.1759
REMARK   6 MODELLER BEST TEMPLATE % SEQ ID:  22.500
REMARK   6 MODELLER BLK RESIDUE  186:B
ATOM      1  N   HIS A   1      79.502  34.028  24.846  1.00 45.56           N
ATOM      2  CA  HIS A   1      80.036  33.637  26.169  1.00 45.56           C
ATOM      3  ND1 HIS A   1      82.334  34.358  28.449  1.00 45.56           N
ATOM      4  CG  HIS A   1      80.980  34.576  28.329  1.00 45.56           C
ATOM      5  CB  HIS A   1      80.294  34.885  27.030  1.00 45.56           C
ATOM      6  NE2 HIS A   1      81.476  34.161  30.491  1.00 45.56           N
ATOM      7  CD2 HIS A   1      80.471  34.452  29.585  1.00 45.56           C
ATOM      8  CE1 HIS A   1      82.577  34.115  29.762  1.00 45.56           C
ATOM      9  C   HIS A   1      79.050  32.769  26.872  1.00 45.56           C
ATOM     10  O   HIS A   1      78.827  31.623  26.487  1.00 45.56           O
ATOM     11  N   TYR A   2      78.424  33.311  27.931  1.00 54.78           N
ATOM     12  CA  TYR A   2      77.462  32.546  28.659  1.00 54.78           C
ATOM     13  CB  TYR A   2      77.689  32.620  30.179  1.00 54.78           C
ATOM     14  CG  TYR A   2      76.865  31.577  30.849  1.00 54.78           C
ATOM     15  CD1 TYR A   2      77.322  30.280  30.908  1.00 54.78           C
ATOM     16  CD2 TYR A   2      75.656  31.888  31.426  1.00 54.78           C
ATOM     17  CE1 TYR A   2      76.581  29.302  31.529  1.00 54.78           C
ATOM     18  CE2 TYR A   2      74.910  30.914  32.048  1.00 54.78           C
ATOM     19  CZ  TYR A   2      75.372  29.621  32.100  1.00 54.78           C
ATOM     20  OH  TYR A   2      74.608  28.622  32.739  1.00 54.78           O
ATOM     21  C   TYR A   2      76.160  33.205  28.350  1.00 54.78           C
ATOM     22  O   TYR A   2      75.986  34.398  28.594  1.00 54.78           O
ATOM     23  N   ASN A   3      75.210  32.444  27.781  1.00114.50           N
ATOM     24  CA  ASN A   3      73.978  33.055  27.386  1.00114.50           C
ATOM     25  CB  ASN A   3      73.699  32.949  25.877  1.00114.50           C
ATOM     26  CG  ASN A   3      74.714  33.819  25.149  1.00114.50           C
ATOM     27  OD1 ASN A   3      75.470  33.343  24.304  1.00114.50           O
ATOM     28  ND2 ASN A   3      74.733  35.136  25.486  1.00114.50           N
ATOM     29  C   ASN A   3      72.853  32.382  28.093  1.00114.50           C
ATOM     30  O   ASN A   3      72.959  31.238  28.531  1.00114.50           O
ATOM     31  N   GLU A   4      71.739  33.124  28.224  1.00120.45           N
ATOM     32  CA  GLU A   4      70.547  32.663  28.866  1.00120.45           C
ATOM     33  CB  GLU A   4      69.535  33.794  29.120  1.00120.45           C
ATOM     34  CG  GLU A   4      68.464  33.460  30.156  1.00120.45           C
ATOM     35  CD  GLU A   4      69.111  33.628  31.523  1.00120.45           C
ATOM     36  OE1 GLU A   4      70.370  33.605  31.578  1.00120.45           O
ATOM     37  OE2 GLU A   4      68.365  33.787  32.526  1.00120.45           O
ATOM     38  C   GLU A   4      69.918  31.704  27.922  1.00120.45           C
ATOM     39  O   GLU A   4      70.107  31.830  26.713  1.00120.45           O
ATOM     40  N   ASP A   5      69.116  30.758  28.458  1.00 87.74           N
ATOM     41  CA  ASP A   5      68.547  29.699  27.675  1.00 87.74           C
ATOM     42  CB  ASP A   5      67.518  28.870  28.463  1.00 87.74           C
ATOM     43  CG  ASP A   5      67.094  27.686  27.607  1.00 87.74           C
ATOM     44  OD1 ASP A   5      67.564  27.596  26.441  1.00 87.74           O
ATOM     45  OD2 ASP A   5      66.291  26.854  28.109  1.00 87.74           O
ATOM     46  C   ASP A   5      67.837  30.326  26.529  1.00 87.74           C
ATOM     47  O   ASP A   5      68.037  29.933  25.381  1.00 87.74           O
ATOM     48  N   GLN A   6      67.002  31.342  26.798  1.00222.23           N
ATOM     49  CA  GLN A   6      66.452  32.016  25.668  1.00222.23           C
ATOM     50  CB  GLN A   6      65.005  32.498  25.866  1.00222.23           C
ATOM     51  CG  GLN A   6      64.399  33.119  24.605  1.00222.23           C
ATOM     52  CD  GLN A   6      64.210  32.012  23.577  1.00222.23           C
ATOM     53  OE1 GLN A   6      64.515  30.848  23.832  1.00222.23           O
ATOM     54  NE2 GLN A   6      63.693  32.385  22.375  1.00222.23           N
ATOM     55  C   GLN A   6      67.338  33.203  25.499  1.00222.23           C
ATOM     56  O   GLN A   6      67.214  34.200  26.208  1.00222.23           O
ATOM     57  N   TRP A   7      68.281  33.103  24.545  1.00111.67           N
ATOM     58  CA  TRP A   7      69.243  34.140  24.335  1.00111.67           C
ATOM     59  CB  TRP A   7      70.271  33.792  23.244  1.00111.67           C
ATOM     60  CG  TRP A   7      71.296  34.875  23.006  1.00111.67           C
ATOM     61  CD2 TRP A   7      71.107  35.992  22.123  1.00111.67           C
ATOM     62  CD1 TRP A   7      72.537  35.022  23.552  1.00111.67           C
ATOM     63  NE1 TRP A   7      73.134  36.160  23.066  1.00111.67           N
ATOM     64  CE2 TRP A   7      72.264  36.768  22.184  1.00111.67           C
ATOM     65  CE3 TRP A   7      70.054  36.344  21.327  1.00111.67           C
ATOM     66  CZ2 TRP A   7      72.387  37.912  21.448  1.00111.67           C
ATOM     67  CZ3 TRP A   7      70.182  37.497  20.584  1.00111.67           C
ATOM     68  CH2 TRP A   7      71.326  38.266  20.644  1.00111.67           C
ATOM     69  C   TRP A   7      68.539  35.378  23.894  1.00111.67           C
ATOM     70  O   TRP A   7      68.833  36.470  24.376  1.00111.67           O
ATOM     71  N   ASP A   8      67.569  35.236  22.973  1.00 42.51           N
ATOM     72  CA  ASP A   8      66.942  36.406  22.436  1.00 42.51           C
ATOM     73  CB  ASP A   8      65.830  36.076  21.425  1.00 42.51           C
ATOM     74  CG  ASP A   8      66.478  35.514  20.168  1.00 42.51           C
ATOM     75  OD1 ASP A   8      67.733  35.575  20.069  1.00 42.51           O
ATOM     76  OD2 ASP A   8      65.725  35.015  19.289  1.00 42.51           O
ATOM     77  C   ASP A   8      66.319  37.186  23.546  1.00 42.51           C
ATOM     78  O   ASP A   8      66.600  38.371  23.711  1.00 42.51           O
ATOM     79  N   THR A   9      65.470  36.541  24.361  1.00134.03           N
ATOM     80  CA  THR A   9      64.875  37.283  25.429  1.00134.03           C
ATOM     81  CB  THR A   9      63.495  37.775  25.116  1.00134.03           C
ATOM     82  OG1 THR A   9      63.014  38.599  26.168  1.00134.03           O
ATOM     83  CG2 THR A   9      62.576  36.557  24.923  1.00134.03           C
ATOM     84  C   THR A   9      64.759  36.367  26.592  1.00134.03           C
ATOM     85  O   THR A   9      64.625  35.156  26.429  1.00134.03           O
ATOM     86  N   GLN A  10      64.825  36.917  27.815  1.00144.92           N
ATOM     87  CA  GLN A  10      64.651  36.028  28.915  1.00144.92           C
ATOM     88  CB  GLN A  10      65.491  36.409  30.147  1.00144.92           C
ATOM     89  CG  GLN A  10      65.345  35.428  31.313  1.00144.92           C
ATOM     90  CD  GLN A  10      66.221  35.920  32.455  1.00144.92           C
ATOM     91  OE1 GLN A  10      66.902  36.937  32.337  1.00144.92           O
ATOM     92  NE2 GLN A  10      66.208  35.176  33.594  1.00144.92           N
ATOM     93  C   GLN A  10      63.214  36.140  29.287  1.00144.92           C
ATOM     94  O   GLN A  10      62.866  36.240  30.463  1.00144.92           O
ATOM     95  N   VAL A  11      62.327  36.126  28.273  1.00 88.33           N
ATOM     96  CA  VAL A  11      60.939  36.183  28.601  1.00 88.33           C
ATOM     97  CB  VAL A  11      60.042  36.188  27.397  1.00 88.33           C
ATOM     98  CG1 VAL A  11      58.585  36.068  27.875  1.00 88.33           C
ATOM     99  CG2 VAL A  11      60.315  37.465  26.584  1.00 88.33           C
ATOM    100  C   VAL A  11      60.665  34.937  29.364  1.00 88.33           C
ATOM    101  O   VAL A  11      60.136  34.975  30.473  1.00 88.33           O
ATOM    102  N   VAL A  12      61.052  33.784  28.784  1.00 68.77           N
ATOM    103  CA  VAL A  12      60.856  32.568  29.507  1.00 68.77           C
ATOM    104  CB  VAL A  12      59.887  31.639  28.835  1.00 68.77           C
ATOM    105  CG1 VAL A  12      59.847  30.316  29.617  1.00 68.77           C
ATOM    106  CG2 VAL A  12      58.524  32.346  28.739  1.00 68.77           C
ATOM    107  C   VAL A  12      62.172  31.873  29.578  1.00 68.77           C
ATOM    108  O   VAL A  12      62.437  30.938  28.824  1.00 68.77           O
ATOM    109  N   GLU A  13      63.044  32.332  30.491  1.00 92.37           N
ATOM    110  CA  GLU A  13      64.298  31.678  30.705  1.00 92.37           C
ATOM    111  CB  GLU A  13      65.279  32.485  31.573  1.00 92.37           C
ATOM    112  CG  GLU A  13      66.636  31.797  31.767  1.00 92.37           C
ATOM    113  CD  GLU A  13      66.531  30.776  32.894  1.00 92.37           C
ATOM    114  OE1 GLU A  13      66.051  31.157  33.995  1.00 92.37           O
ATOM    115  OE2 GLU A  13      66.924  29.600  32.667  1.00 92.37           O
ATOM    116  C   GLU A  13      63.999  30.417  31.436  1.00 92.37           C
ATOM    117  O   GLU A  13      64.668  29.398  31.274  1.00 92.37           O
ATOM    118  N   ALA A  14      62.934  30.481  32.249  1.00102.25           N
ATOM    119  CA  ALA A  14      62.538  29.466  33.175  1.00102.25           C
ATOM    120  CB  ALA A  14      61.259  29.819  33.953  1.00102.25           C
ATOM    121  C   ALA A  14      62.301  28.168  32.483  1.00102.25           C
ATOM    122  O   ALA A  14      62.528  28.030  31.283  1.00102.25           O
ATOM    123  N   GLY A  15      61.843  27.172  33.269  1.00222.80           N
ATOM    124  CA  GLY A  15      61.659  25.830  32.800  1.00222.80           C
ATOM    125  C   GLY A  15      62.426  24.918  33.712  1.00222.80           C
ATOM    126  O   GLY A  15      62.283  23.697  33.659  1.00222.80           O
ATOM    127  N   VAL A  16      63.260  25.514  34.583  1.00173.62           N
ATOM    128  CA  VAL A  16      64.032  24.827  35.580  1.00173.62           C
ATOM    129  CB  VAL A  16      64.933  25.749  36.345  1.00173.62           C
ATOM    130  CG1 VAL A  16      65.950  26.373  35.376  1.00173.62           C
ATOM    131  CG2 VAL A  16      64.058  26.774  37.085  1.00173.62           C
ATOM    132  C   VAL A  16      63.063  24.259  36.567  1.00173.62           C
ATOM    133  O   VAL A  16      63.423  23.432  37.403  1.00173.62           O
ATOM    134  N   PHE A  17      61.834  24.807  36.553  1.00 88.08           N
ATOM    135  CA  PHE A  17      60.741  24.436  37.409  1.00 88.08           C
ATOM    136  CB  PHE A  17      59.544  25.383  37.244  1.00 88.08           C
ATOM    137  CG  PHE A  17      60.065  26.730  37.603  1.00 88.08           C
ATOM    138  CD1 PHE A  17      60.213  27.096  38.921  1.00 88.08           C
ATOM    139  CD2 PHE A  17      60.413  27.625  36.618  1.00 88.08           C
ATOM    140  CE1 PHE A  17      60.699  28.339  39.250  1.00 88.08           C
ATOM    141  CE2 PHE A  17      60.899  28.869  36.942  1.00 88.08           C
ATOM    142  CZ  PHE A  17      61.044  29.228  38.261  1.00 88.08           C
ATOM    143  C   PHE A  17      60.273  23.037  37.113  1.00 88.08           C
ATOM    144  O   PHE A  17      59.953  22.295  38.040  1.00 88.08           O
ATOM    145  N   ASP A  18      60.192  22.654  35.817  1.00153.61           N
ATOM    146  CA  ASP A  18      59.752  21.343  35.399  1.00153.61           C
ATOM    147  CB  ASP A  18      59.630  21.242  33.871  1.00153.61           C
ATOM    148  CG  ASP A  18      58.558  22.229  33.434  1.00153.61           C
ATOM    149  OD1 ASP A  18      57.868  22.785  34.330  1.00153.61           O
ATOM    150  OD2 ASP A  18      58.422  22.449  32.201  1.00153.61           O
ATOM    151  C   ASP A  18      60.825  20.402  35.834  1.00153.61           C
ATOM    152  O   ASP A  18      61.019  20.231  37.033  1.00153.61           O
ATOM    153  N   ASP A  19      61.486  19.650  34.923  1.00298.46           N
ATOM    154  CA  ASP A  19      62.681  19.163  35.548  1.00298.46           C
ATOM    155  CB  ASP A  19      62.753  18.005  36.578  1.00298.46           C
ATOM    156  CG  ASP A  19      62.713  16.594  36.019  1.00298.46           C
ATOM    157  OD1 ASP A  19      63.455  16.273  35.052  1.00298.46           O
ATOM    158  OD2 ASP A  19      61.926  15.794  36.582  1.00298.46           O
ATOM    159  C   ASP A  19      63.838  18.939  34.685  1.00298.46           C
ATOM    160  O   ASP A  19      63.884  19.201  33.479  1.00298.46           O
ATOM    161  N   TRP A  20      64.832  18.458  35.452  1.00320.77           N
ATOM    162  CA  TRP A  20      66.143  18.090  35.084  1.00320.77           C
ATOM    163  CB  TRP A  20      67.117  19.281  35.145  1.00320.77           C
ATOM    164  CG  TRP A  20      68.580  18.919  35.013  1.00320.77           C
ATOM    165  CD2 TRP A  20      69.323  18.889  33.783  1.00320.77           C
ATOM    166  CD1 TRP A  20      69.460  18.582  36.000  1.00320.77           C
ATOM    167  NE1 TRP A  20      70.702  18.342  35.464  1.00320.77           N
ATOM    168  CE2 TRP A  20      70.633  18.528  34.100  1.00320.77           C
ATOM    169  CE3 TRP A  20      68.947  19.145  32.496  1.00320.77           C
ATOM    170  CZ2 TRP A  20      71.590  18.416  33.132  1.00320.77           C
ATOM    171  CZ3 TRP A  20      69.916  19.029  31.523  1.00320.77           C
ATOM    172  CH2 TRP A  20      71.211  18.671  31.833  1.00320.77           C
ATOM    173  C   TRP A  20      66.598  17.126  36.104  1.00320.77           C
ATOM    174  O   TRP A  20      67.527  16.367  35.859  1.00320.77           O
ATOM    175  N   TRP A  21      65.970  17.163  37.290  1.00127.15           N
ATOM    176  CA  TRP A  21      66.368  16.301  38.352  1.00127.15           C
ATOM    177  CB  TRP A  21      65.615  16.588  39.660  1.00127.15           C
ATOM    178  CG  TRP A  21      66.015  15.690  40.803  1.00127.15           C
ATOM    179  CD2 TRP A  21      65.445  15.770  42.117  1.00127.15           C
ATOM    180  CD1 TRP A  21      66.933  14.681  40.839  1.00127.15           C
ATOM    181  NE1 TRP A  21      66.971  14.127  42.097  1.00127.15           N
ATOM    182  CE2 TRP A  21      66.059  14.788  42.893  1.00127.15           C
ATOM    183  CE3 TRP A  21      64.487  16.595  42.632  1.00127.15           C
ATOM    184  CZ2 TRP A  21      65.723  14.616  44.205  1.00127.15           C
ATOM    185  CZ3 TRP A  21      64.150  16.419  43.955  1.00127.15           C
ATOM    186  CH2 TRP A  21      64.757  15.449  44.726  1.00127.15           C
ATOM    187  C   TRP A  21      66.079  14.883  37.975  1.00127.15           C
ATOM    188  O   TRP A  21      66.968  14.039  38.048  1.00127.15           O
ATOM    189  N   VAL A  22      64.852  14.620  37.476  1.00207.02           N
ATOM    190  CA  VAL A  22      64.319  13.293  37.317  1.00207.02           C
ATOM    191  CB  VAL A  22      62.911  13.192  36.791  1.00207.02           C
ATOM    192  CG1 VAL A  22      62.876  13.620  35.324  1.00207.02           C
ATOM    193  CG2 VAL A  22      62.498  11.710  36.867  1.00207.02           C
ATOM    194  C   VAL A  22      65.063  12.355  36.418  1.00207.02           C
ATOM    195  O   VAL A  22      65.192  11.191  36.790  1.00207.02           O
ATOM    196  N   HIS A  23      65.536  12.823  35.243  1.00258.19           N
ATOM    197  CA  HIS A  23      66.071  12.061  34.144  1.00258.19           C
ATOM    198  ND1 HIS A  23      68.998  12.449  35.604  1.00258.19           N
ATOM    199  CG  HIS A  23      68.413  13.116  34.553  1.00258.19           C
ATOM    200  CB  HIS A  23      67.432  12.529  33.588  1.00258.19           C
ATOM    201  NE2 HIS A  23      69.866  14.498  35.586  1.00258.19           N
ATOM    202  CD2 HIS A  23      68.952  14.365  34.558  1.00258.19           C
ATOM    203  CE1 HIS A  23      69.859  13.323  36.185  1.00258.19           C
ATOM    204  C   HIS A  23      66.071  10.575  34.301  1.00258.19           C
ATOM    205  O   HIS A  23      65.026   9.946  34.462  1.00258.19           O
ATOM    206  N   VAL A  24      67.260   9.966  34.186  1.00148.04           N
ATOM    207  CA  VAL A  24      67.362   8.539  34.153  1.00148.04           C
ATOM    208  CB  VAL A  24      68.746   8.071  33.810  1.00148.04           C
ATOM    209  CG1 VAL A  24      69.079   8.524  32.380  1.00148.04           C
ATOM    210  CG2 VAL A  24      69.718   8.620  34.863  1.00148.04           C
ATOM    211  C   VAL A  24      66.960   7.851  35.423  1.00148.04           C
ATOM    212  O   VAL A  24      66.175   6.904  35.386  1.00148.04           O
ATOM    213  N   GLU A  25      67.460   8.305  36.585  1.00121.24           N
ATOM    214  CA  GLU A  25      67.296   7.483  37.749  1.00121.24           C
ATOM    215  CB  GLU A  25      67.993   8.079  38.983  1.00121.24           C
ATOM    216  CG  GLU A  25      67.901   7.197  40.229  1.00121.24           C
ATOM    217  CD  GLU A  25      68.630   7.915  41.355  1.00121.24           C
ATOM    218  OE1 GLU A  25      69.170   9.023  41.094  1.00121.24           O
ATOM    219  OE2 GLU A  25      68.657   7.368  42.490  1.00121.24           O
ATOM    220  C   GLU A  25      65.877   7.237  38.135  1.00121.24           C
ATOM    221  O   GLU A  25      65.382   6.113  38.068  1.00121.24           O
ATOM    222  N   ALA A  26      65.171   8.295  38.539  1.00 87.73           N
ATOM    223  CA  ALA A  26      63.849   8.109  39.029  1.00 87.73           C
ATOM    224  CB  ALA A  26      63.372   9.306  39.804  1.00 87.73           C
ATOM    225  C   ALA A  26      62.889   7.753  37.940  1.00 87.73           C
ATOM    226  O   ALA A  26      61.947   6.999  38.175  1.00 87.73           O
ATOM    227  N   TRP A  27      63.063   8.312  36.726  1.00174.82           N
ATOM    228  CA  TRP A  27      62.096   8.004  35.706  1.00174.82           C
ATOM    229  CB  TRP A  27      62.367   8.610  34.314  1.00174.82           C
ATOM    230  CG  TRP A  27      61.809   9.974  33.995  1.00174.82           C
ATOM    231  CD2 TRP A  27      60.406  10.221  33.814  1.00174.82           C
ATOM    232  CD1 TRP A  27      62.442  11.158  33.766  1.00174.82           C
ATOM    233  NE1 TRP A  27      61.520  12.121  33.428  1.00174.82           N
ATOM    234  CE2 TRP A  27      60.263  11.561  33.462  1.00174.82           C
ATOM    235  CE3 TRP A  27      59.325   9.396  33.922  1.00174.82           C
ATOM    236  CZ2 TRP A  27      59.032  12.099  33.212  1.00174.82           C
ATOM    237  CZ3 TRP A  27      58.084   9.941  33.679  1.00174.82           C
ATOM    238  CH2 TRP A  27      57.940  11.268  33.330  1.00174.82           C
ATOM    239  C   TRP A  27      61.992   6.544  35.387  1.00174.82           C
ATOM    240  O   TRP A  27      60.958   5.928  35.626  1.00174.82           O
ATOM    241  N   ASN A  28      63.063   5.924  34.862  1.00 84.59           N
ATOM    242  CA  ASN A  28      62.870   4.587  34.365  1.00 84.59           C
ATOM    243  CB  ASN A  28      64.125   4.012  33.689  1.00 84.59           C
ATOM    244  CG  ASN A  28      64.292   4.731  32.360  1.00 84.59           C
ATOM    245  OD1 ASN A  28      65.322   4.607  31.701  1.00 84.59           O
ATOM    246  ND2 ASN A  28      63.255   5.513  31.957  1.00 84.59           N
ATOM    247  C   ASN A  28      62.470   3.634  35.444  1.00 84.59           C
ATOM    248  O   ASN A  28      61.494   2.901  35.293  1.00 84.59           O
ATOM    249  N   LYS A  29      63.205   3.613  36.568  1.00133.55           N
ATOM    250  CA  LYS A  29      62.914   2.626  37.571  1.00133.55           C
ATOM    251  CB  LYS A  29      63.942   2.627  38.713  1.00133.55           C
ATOM    252  CG  LYS A  29      63.657   1.582  39.793  1.00133.55           C
ATOM    253  CD  LYS A  29      64.834   1.352  40.744  1.00133.55           C
ATOM    254  CE  LYS A  29      65.082   2.517  41.705  1.00133.55           C
ATOM    255  NZ  LYS A  29      64.086   2.492  42.800  1.00133.55           N
ATOM    256  C   LYS A  29      61.568   2.841  38.191  1.00133.55           C
ATOM    257  O   LYS A  29      60.752   1.924  38.274  1.00133.55           O
ATOM    258  N   PHE A  30      61.293   4.081  38.620  1.00 86.35           N
ATOM    259  CA  PHE A  30      60.093   4.367  39.350  1.00 86.35           C
ATOM    260  CB  PHE A  30      60.155   5.727  40.033  1.00 86.35           C
ATOM    261  CG  PHE A  30      61.183   5.551  41.101  1.00 86.35           C
ATOM    262  CD1 PHE A  30      62.525   5.566  40.796  1.00 86.35           C
ATOM    263  CD2 PHE A  30      60.802   5.385  42.412  1.00 86.35           C
ATOM    264  CE1 PHE A  30      63.472   5.407  41.780  1.00 86.35           C
ATOM    265  CE2 PHE A  30      61.744   5.225  43.401  1.00 86.35           C
ATOM    266  CZ  PHE A  30      63.082   5.235  43.086  1.00 86.35           C
ATOM    267  C   PHE A  30      58.874   4.236  38.494  1.00 86.35           C
ATOM    268  O   PHE A  30      57.810   3.875  38.985  1.00 86.35           O
ATOM    269  N   LEU A  31      58.964   4.534  37.190  1.00145.61           N
ATOM    270  CA  LEU A  31      57.793   4.388  36.373  1.00145.61           C
ATOM    271  CB  LEU A  31      58.004   4.812  34.911  1.00145.61           C
ATOM    272  CG  LEU A  31      57.772   6.321  34.687  1.00145.61           C
ATOM    273  CD1 LEU A  31      58.531   7.187  35.704  1.00145.61           C
ATOM    274  CD2 LEU A  31      58.086   6.707  33.233  1.00145.61           C
ATOM    275  C   LEU A  31      57.320   2.973  36.442  1.00145.61           C
ATOM    276  O   LEU A  31      56.117   2.722  36.393  1.00145.61           O
ATOM    277  N   ASP A  32      58.253   2.009  36.534  1.00259.16           N
ATOM    278  CA  ASP A  32      57.859   0.649  36.737  1.00259.16           C
ATOM    279  CB  ASP A  32      58.983  -0.359  36.424  1.00259.16           C
ATOM    280  CG  ASP A  32      58.418  -1.775  36.393  1.00259.16           C
ATOM    281  OD1 ASP A  32      58.027  -2.292  37.473  1.00259.16           O
ATOM    282  OD2 ASP A  32      58.388  -2.366  35.281  1.00259.16           O
ATOM    283  C   ASP A  32      57.537   0.568  38.197  1.00259.16           C
ATOM    284  O   ASP A  32      57.995   1.366  38.998  1.00259.16           O
ATOM    285  N   ASN A  33      56.661  -0.354  38.576  1.00286.43           N
ATOM    286  CA  ASN A  33      56.206  -0.624  39.912  1.00286.43           C
ATOM    287  CB  ASN A  33      57.274  -1.045  40.958  1.00286.43           C
ATOM    288  CG  ASN A  33      58.185   0.088  41.404  1.00286.43           C
ATOM    289  OD1 ASN A  33      59.285   0.271  40.884  1.00286.43           O
ATOM    290  ND2 ASN A  33      57.721   0.862  42.421  1.00286.43           N
ATOM    291  C   ASN A  33      55.356   0.505  40.425  1.00286.43           C
ATOM    292  O   ASN A  33      54.451   0.276  41.225  1.00286.43           O
ATOM    293  N   LEU A  34      55.607   1.754  39.980  1.00108.31           N
ATOM    294  CA  LEU A  34      54.708   2.847  40.220  1.00108.31           C
ATOM    295  CB  LEU A  34      55.328   4.240  40.064  1.00108.31           C
ATOM    296  CG  LEU A  34      56.187   4.641  41.281  1.00108.31           C
ATOM    297  CD1 LEU A  34      57.231   3.574  41.641  1.00108.31           C
ATOM    298  CD2 LEU A  34      56.831   6.015  41.060  1.00108.31           C
ATOM    299  C   LEU A  34      53.610   2.655  39.241  1.00108.31           C
ATOM    300  O   LEU A  34      52.484   3.108  39.435  1.00108.31           O
ATOM    301  N   ARG A  35      53.954   2.001  38.117  1.00155.67           N
ATOM    302  CA  ARG A  35      52.959   1.686  37.144  1.00155.67           C
ATOM    303  CB  ARG A  35      53.508   0.890  35.948  1.00155.67           C
ATOM    304  CG  ARG A  35      52.445   0.548  34.901  1.00155.67           C
ATOM    305  CD  ARG A  35      52.987  -0.245  33.709  1.00155.67           C
ATOM    306  NE  ARG A  35      53.965   0.622  32.994  1.00155.67           N
ATOM    307  CZ  ARG A  35      55.275   0.633  33.377  1.00155.67           C
ATOM    308  NH1 ARG A  35      55.690  -0.159  34.408  1.00155.67           N
ATOM    309  NH2 ARG A  35      56.170   1.432  32.727  1.00155.67           N
ATOM    310  C   ARG A  35      52.009   0.808  37.886  1.00155.67           C
ATOM    311  O   ARG A  35      50.794   0.895  37.712  1.00155.67           O
ATOM    312  N   GLY A  36      52.547  -0.060  38.767  1.00 41.19           N
ATOM    313  CA  GLY A  36      51.653  -0.903  39.506  1.00 41.19           C
ATOM    314  C   GLY A  36      51.236  -0.165  40.743  1.00 41.19           C
ATOM    315  O   GLY A  36      51.985  -0.086  41.715  1.00 41.19           O
ATOM    316  N   ILE A  37      50.003   0.386  40.730  1.00121.41           N
ATOM    317  CA  ILE A  37      49.455   1.111  41.848  1.00121.41           C
ATOM    318  CB  ILE A  37      49.729   2.586  41.820  1.00121.41           C
ATOM    319  CG2 ILE A  37      51.251   2.799  41.869  1.00121.41           C
ATOM    320  CG1 ILE A  37      49.050   3.222  40.607  1.00121.41           C
ATOM    321  CD1 ILE A  37      49.088   4.746  40.591  1.00121.41           C
ATOM    322  C   ILE A  37      47.959   0.926  41.825  1.00121.41           C
ATOM    323  O   ILE A  37      47.430   0.239  40.953  1.00121.41           O
ATOM    324  N   ASN A  38      47.226   1.516  42.800  1.00128.95           N
ATOM    325  CA  ASN A  38      45.799   1.294  42.832  1.00128.95           C
ATOM    326  CB  ASN A  38      45.233   1.125  44.257  1.00128.95           C
ATOM    327  CG  ASN A  38      45.533   2.370  45.077  1.00128.95           C
ATOM    328  OD1 ASN A  38      46.687   2.758  45.252  1.00128.95           O
ATOM    329  ND2 ASN A  38      44.456   3.022  45.590  1.00128.95           N
ATOM    330  C   ASN A  38      45.050   2.386  42.115  1.00128.95           C
ATOM    331  O   ASN A  38      44.565   3.347  42.713  1.00128.95           O
ATOM    332  N   PHE A  39      44.934   2.234  40.781  1.00 98.90           N
ATOM    333  CA  PHE A  39      44.322   3.197  39.904  1.00 98.90           C
ATOM    334  CB  PHE A  39      44.562   2.871  38.425  1.00 98.90           C
ATOM    335  CG  PHE A  39      46.022   2.908  38.180  1.00 98.90           C
ATOM    336  CD1 PHE A  39      46.673   4.113  38.111  1.00 98.90           C
ATOM    337  CD2 PHE A  39      46.728   1.740  38.014  1.00 98.90           C
ATOM    338  CE1 PHE A  39      48.022   4.143  37.877  1.00 98.90           C
ATOM    339  CE2 PHE A  39      48.081   1.768  37.776  1.00 98.90           C
ATOM    340  CZ  PHE A  39      48.729   2.975  37.705  1.00 98.90           C
ATOM    341  C   PHE A  39      42.831   3.321  39.997  1.00 98.90           C
ATOM    342  O   PHE A  39      42.318   4.419  40.206  1.00 98.90           O
ATOM    343  N   SER A  40      42.094   2.197  39.862  1.00 97.82           N
ATOM    344  CA  SER A  40      40.659   2.259  39.761  1.00 97.82           C
ATOM    345  CB  SER A  40      40.006   0.871  39.672  1.00 97.82           C
ATOM    346  OG  SER A  40      40.399   0.228  38.469  1.00 97.82           O
ATOM    347  C   SER A  40      40.196   2.896  41.021  1.00 97.82           C
ATOM    348  O   SER A  40      39.178   3.587  41.062  1.00 97.82           O
ATOM    349  N   VAL A  41      41.012   2.679  42.063  1.00 91.84           N
ATOM    350  CA  VAL A  41      40.841   3.117  43.412  1.00 91.84           C
ATOM    351  CB  VAL A  41      41.734   2.322  44.337  1.00 91.84           C
ATOM    352  CG1 VAL A  41      41.580   2.763  45.805  1.00 91.84           C
ATOM    353  CG2 VAL A  41      41.439   0.833  44.098  1.00 91.84           C
ATOM    354  C   VAL A  41      41.198   4.576  43.493  1.00 91.84           C
ATOM    355  O   VAL A  41      41.606   5.194  42.511  1.00 91.84           O
ATOM    356  N   ALA A  42      40.864   5.206  44.636  1.00 62.51           N
ATOM    357  CA  ALA A  42      41.211   6.564  44.940  1.00 62.51           C
ATOM    358  CB  ALA A  42      40.419   7.113  46.136  1.00 62.51           C
ATOM    359  C   ALA A  42      42.671   6.755  45.260  1.00 62.51           C
ATOM    360  O   ALA A  42      43.311   7.673  44.752  1.00 62.51           O
ATOM    361  N   SER A  43      43.245   5.858  46.087  1.00 98.69           N
ATOM    362  CA  SER A  43      44.537   6.077  46.682  1.00 98.69           C
ATOM    363  CB  SER A  43      44.940   4.957  47.654  1.00 98.69           C
ATOM    364  OG  SER A  43      44.054   4.937  48.763  1.00 98.69           O
ATOM    365  C   SER A  43      45.659   6.239  45.700  1.00 98.69           C
ATOM    366  O   SER A  43      46.491   7.127  45.876  1.00 98.69           O
ATOM    367  N   SER A  44      45.739   5.411  44.642  1.00 60.94           N
ATOM    368  CA  SER A  44      46.920   5.508  43.828  1.00 60.94           C
ATOM    369  CB  SER A  44      47.052   4.470  42.704  1.00 60.94           C
ATOM    370  OG  SER A  44      46.291   4.874  41.575  1.00 60.94           O
ATOM    371  C   SER A  44      47.001   6.831  43.138  1.00 60.94           C
ATOM    372  O   SER A  44      48.088   7.387  43.007  1.00 60.94           O
ATOM    373  N   ARG A  45      45.863   7.378  42.673  1.00190.59           N
ATOM    374  CA  ARG A  45      45.923   8.582  41.889  1.00190.59           C
ATOM    375  CB  ARG A  45      44.556   9.160  41.528  1.00190.59           C
ATOM    376  CG  ARG A  45      43.477   8.141  41.205  1.00190.59           C
ATOM    377  CD  ARG A  45      42.182   8.851  40.837  1.00190.59           C
ATOM    378  NE  ARG A  45      41.054   7.976  41.237  1.00190.59           N
ATOM    379  CZ  ARG A  45      40.548   8.105  42.497  1.00190.59           C
ATOM    380  NH1 ARG A  45      41.136   8.967  43.380  1.00190.59           N
ATOM    381  NH2 ARG A  45      39.438   7.398  42.858  1.00190.59           N
ATOM    382  C   ARG A  45      46.502   9.673  42.725  1.00190.59           C
ATOM    383  O   ARG A  45      47.369  10.423  42.279  1.00190.59           O
ATOM    384  N   SER A  46      46.020   9.785  43.975  1.00 53.25           N
ATOM    385  CA  SER A  46      46.404  10.871  44.828  1.00 53.25           C
ATOM    386  CB  SER A  46      45.769  10.781  46.230  1.00 53.25           C
ATOM    387  OG  SER A  46      44.353  10.763  46.140  1.00 53.25           O
ATOM    388  C   SER A  46      47.888  10.860  45.039  1.00 53.25           C
ATOM    389  O   SER A  46      48.570  11.845  44.762  1.00 53.25           O
ATOM    390  N   GLN A  47      48.430   9.722  45.510  1.00 93.29           N
ATOM    391  CA  GLN A  47      49.814   9.619  45.879  1.00 93.29           C
ATOM    392  CB  GLN A  47      50.166   8.265  46.518  1.00 93.29           C
ATOM    393  CG  GLN A  47      51.636   8.143  46.931  1.00 93.29           C
ATOM    394  CD  GLN A  47      51.826   6.766  47.548  1.00 93.29           C
ATOM    395  OE1 GLN A  47      52.916   6.403  47.988  1.00 93.29           O
ATOM    396  NE2 GLN A  47      50.723   5.971  47.586  1.00 93.29           N
ATOM    397  C   GLN A  47      50.717   9.797  44.699  1.00 93.29           C
ATOM    398  O   GLN A  47      51.779  10.403  44.825  1.00 93.29           O
ATOM    399  N   VAL A  48      50.336   9.274  43.521  1.00 98.50           N
ATOM    400  CA  VAL A  48      51.225   9.316  42.393  1.00 98.50           C
ATOM    401  CB  VAL A  48      50.680   8.620  41.185  1.00 98.50           C
ATOM    402  CG1 VAL A  48      50.541   7.130  41.525  1.00 98.50           C
ATOM    403  CG2 VAL A  48      49.365   9.297  40.770  1.00 98.50           C
ATOM    404  C   VAL A  48      51.517  10.725  42.011  1.00 98.50           C
ATOM    405  O   VAL A  48      52.660  11.067  41.703  1.00 98.50           O
ATOM    406  N   ALA A  49      50.488  11.588  42.026  1.00 39.05           N
ATOM    407  CA  ALA A  49      50.725  12.938  41.628  1.00 39.05           C
ATOM    408  CB  ALA A  49      49.467  13.817  41.713  1.00 39.05           C
ATOM    409  C   ALA A  49      51.739  13.503  42.558  1.00 39.05           C
ATOM    410  O   ALA A  49      52.700  14.148  42.142  1.00 39.05           O
ATOM    411  N   GLU A  50      51.578  13.220  43.856  1.00118.45           N
ATOM    412  CA  GLU A  50      52.459  13.840  44.788  1.00118.45           C
ATOM    413  CB  GLU A  50      52.128  13.470  46.244  1.00118.45           C
ATOM    414  CG  GLU A  50      50.786  14.028  46.720  1.00118.45           C
ATOM    415  CD  GLU A  50      50.915  15.542  46.795  1.00118.45           C
ATOM    416  OE1 GLU A  50      52.031  16.054  46.511  1.00118.45           O
ATOM    417  OE2 GLU A  50      49.900  16.208  47.134  1.00118.45           O
ATOM    418  C   GLU A  50      53.886  13.447  44.548  1.00118.45           C
ATOM    419  O   GLU A  50      54.735  14.311  44.340  1.00118.45           O
ATOM    420  N   TYR A  51      54.203  12.138  44.536  1.00131.10           N
ATOM    421  CA  TYR A  51      55.605  11.836  44.534  1.00131.10           C
ATOM    422  CB  TYR A  51      55.889  10.358  44.854  1.00131.10           C
ATOM    423  CG  TYR A  51      57.352  10.220  45.109  1.00131.10           C
ATOM    424  CD1 TYR A  51      57.872  10.549  46.340  1.00131.10           C
ATOM    425  CD2 TYR A  51      58.203   9.760  44.133  1.00131.10           C
ATOM    426  CE1 TYR A  51      59.218  10.425  46.593  1.00131.10           C
ATOM    427  CE2 TYR A  51      59.549   9.633  44.379  1.00131.10           C
ATOM    428  CZ  TYR A  51      60.060   9.966  45.610  1.00131.10           C
ATOM    429  OH  TYR A  51      61.442   9.834  45.861  1.00131.10           O
ATOM    430  C   TYR A  51      56.320  12.164  43.258  1.00131.10           C
ATOM    431  O   TYR A  51      57.175  13.047  43.248  1.00131.10           O
ATOM    432  N   LEU A  52      55.950  11.519  42.129  1.00147.64           N
ATOM    433  CA  LEU A  52      56.811  11.650  40.992  1.00147.64           C
ATOM    434  CB  LEU A  52      56.420  10.680  39.871  1.00147.64           C
ATOM    435  CG  LEU A  52      56.136   9.246  40.353  1.00147.64           C
ATOM    436  CD1 LEU A  52      56.249   8.232  39.202  1.00147.64           C
ATOM    437  CD2 LEU A  52      56.919   8.901  41.623  1.00147.64           C
ATOM    438  C   LEU A  52      56.820  13.039  40.421  1.00147.64           C
ATOM    439  O   LEU A  52      57.813  13.756  40.543  1.00147.64           O
ATOM    440  N   ALA A  53      55.724  13.492  39.788  1.00145.45           N
ATOM    441  CA  ALA A  53      55.954  14.759  39.159  1.00145.45           C
ATOM    442  CB  ALA A  53      55.499  15.081  37.737  1.00145.45           C
ATOM    443  C   ALA A  53      55.928  15.955  40.029  1.00145.45           C
ATOM    444  O   ALA A  53      56.486  16.981  39.648  1.00145.45           O
ATOM    445  N   ALA A  54      55.232  15.898  41.175  1.00 46.17           N
ATOM    446  CA  ALA A  54      55.198  17.067  42.001  1.00 46.17           C
ATOM    447  CB  ALA A  54      54.443  16.844  43.322  1.00 46.17           C
ATOM    448  C   ALA A  54      56.610  17.430  42.338  1.00 46.17           C
ATOM    449  O   ALA A  54      56.958  18.611  42.358  1.00 46.17           O
ATOM    450  N   LEU A  55      57.480  16.437  42.605  1.00101.65           N
ATOM    451  CA  LEU A  55      58.819  16.848  42.894  1.00101.65           C
ATOM    452  CB  LEU A  55      59.307  16.485  44.302  1.00101.65           C
ATOM    453  CG  LEU A  55      58.554  17.238  45.410  1.00101.65           C
ATOM    454  CD1 LEU A  55      59.076  16.844  46.796  1.00101.65           C
ATOM    455  CD2 LEU A  55      58.573  18.758  45.179  1.00101.65           C
ATOM    456  C   LEU A  55      59.798  16.293  41.915  1.00101.65           C
ATOM    457  O   LEU A  55      59.889  15.089  41.672  1.00101.65           O
ATOM    458  N   ASP A  56      60.525  17.243  41.309  1.00246.50           N
ATOM    459  CA  ASP A  56      61.661  17.115  40.451  1.00246.50           C
ATOM    460  CB  ASP A  56      61.283  16.699  39.051  1.00246.50           C
ATOM    461  CG  ASP A  56      61.189  15.201  39.164  1.00246.50           C
ATOM    462  OD1 ASP A  56      61.852  14.703  40.110  1.00246.50           O
ATOM    463  OD2 ASP A  56      60.491  14.543  38.348  1.00246.50           O
ATOM    464  C   ASP A  56      62.203  18.500  40.436  1.00246.50           C
ATOM    465  O   ASP A  56      62.435  19.093  39.381  1.00246.50           O
ATOM    466  N   ARG A  57      62.553  18.957  41.654  1.00278.47           N
ATOM    467  CA  ARG A  57      62.719  20.336  42.000  1.00278.47           C
ATOM    468  CB  ARG A  57      63.307  20.517  43.410  1.00278.47           C
ATOM    469  CG  ARG A  57      63.498  21.982  43.811  1.00278.47           C
ATOM    470  CD  ARG A  57      64.116  22.163  45.200  1.00278.47           C
ATOM    471  NE  ARG A  57      64.240  23.627  45.451  1.00278.47           N
ATOM    472  CZ  ARG A  57      64.554  24.086  46.698  1.00278.47           C
ATOM    473  NH1 ARG A  57      64.750  23.205  47.722  1.00278.47           N
ATOM    474  NH2 ARG A  57      64.674  25.427  46.922  1.00278.47           N
ATOM    475  C   ARG A  57      63.566  21.126  41.067  1.00278.47           C
ATOM    476  O   ARG A  57      63.004  22.058  40.502  1.00278.47           O
ATOM    477  N   ASP A  58      64.872  20.813  40.863  1.00226.07           N
ATOM    478  CA  ASP A  58      65.685  21.597  39.961  1.00226.07           C
ATOM    479  CB  ASP A  58      65.411  23.114  39.945  1.00226.07           C
ATOM    480  CG  ASP A  58      66.098  23.728  38.746  1.00226.07           C
ATOM    481  OD1 ASP A  58      66.593  22.958  37.880  1.00226.07           O
ATOM    482  OD2 ASP A  58      66.143  24.985  38.683  1.00226.07           O
ATOM    483  C   ASP A  58      67.098  21.580  40.403  1.00226.07           C
ATOM    484  O   ASP A  58      67.978  21.220  39.633  1.00226.07           O
ATOM    485  N   LEU A  59      67.341  22.007  41.657  1.00297.45           N
ATOM    486  CA  LEU A  59      68.667  22.175  42.172  1.00297.45           C
ATOM    487  CB  LEU A  59      69.444  20.852  42.355  1.00297.45           C
ATOM    488  CG  LEU A  59      70.707  20.990  43.233  1.00297.45           C
ATOM    489  CD1 LEU A  59      71.732  21.976  42.651  1.00297.45           C
ATOM    490  CD2 LEU A  59      70.326  21.323  44.684  1.00297.45           C
ATOM    491  C   LEU A  59      69.330  23.179  41.257  1.00297.45           C
ATOM    492  O   LEU A  59      69.381  24.342  41.657  1.00297.45           O
ATOM    493  N   PRO A  60      69.858  22.910  40.077  1.00235.79           N
ATOM    494  CA  PRO A  60      70.314  24.056  39.354  1.00235.79           C
ATOM    495  CD  PRO A  60      70.729  21.766  39.807  1.00235.79           C
ATOM    496  CB  PRO A  60      71.232  23.550  38.248  1.00235.79           C
ATOM    497  CG  PRO A  60      71.821  22.266  38.849  1.00235.79           C
ATOM    498  C   PRO A  60      69.242  24.973  38.879  1.00235.79           C
ATOM    499  O   PRO A  60      68.542  24.630  37.926  1.00235.79           O
ATOM    500  N   ALA A  61      69.078  26.129  39.554  1.00 78.26           N
ATOM    501  CA  ALA A  61      68.241  27.162  39.029  1.00 78.26           C
ATOM    502  CB  ALA A  61      67.978  28.292  40.038  1.00 78.26           C
ATOM    503  C   ALA A  61      69.007  27.747  37.892  1.00 78.26           C
ATOM    504  O   ALA A  61      68.500  27.938  36.788  1.00 78.26           O
ATOM    505  N   ASP A  62      70.297  28.023  38.167  1.00160.98           N
ATOM    506  CA  ASP A  62      71.190  28.594  37.207  1.00160.98           C
ATOM    507  CB  ASP A  62      70.660  29.909  36.611  1.00160.98           C
ATOM    508  CG  ASP A  62      71.564  30.316  35.455  1.00160.98           C
ATOM    509  OD1 ASP A  62      72.534  29.567  35.166  1.00160.98           O
ATOM    510  OD2 ASP A  62      71.290  31.381  34.838  1.00160.98           O
ATOM    511  C   ASP A  62      72.428  28.929  37.970  1.00160.98           C
ATOM    512  O   ASP A  62      73.529  28.955  37.421  1.00160.98           O
ATOM    513  N   ILE A  63      72.267  29.165  39.288  1.00139.16           N
ATOM    514  CA  ILE A  63      73.380  29.549  40.104  1.00139.16           C
ATOM    515  CB  ILE A  63      72.985  29.924  41.514  1.00139.16           C
ATOM    516  CG2 ILE A  63      72.023  31.118  41.400  1.00139.16           C
ATOM    517  CG1 ILE A  63      72.401  28.750  42.321  1.00139.16           C
ATOM    518  CD1 ILE A  63      73.450  27.837  42.957  1.00139.16           C
ATOM    519  C   ILE A  63      74.348  28.417  40.112  1.00139.16           C
ATOM    520  O   ILE A  63      75.553  28.620  39.973  1.00139.16           O
ATOM    521  N   ASP A  64      73.841  27.180  40.250  1.00112.96           N
ATOM    522  CA  ASP A  64      74.729  26.061  40.233  1.00112.96           C
ATOM    523  CB  ASP A  64      74.103  24.766  40.780  1.00112.96           C
ATOM    524  CG  ASP A  64      75.184  23.694  40.837  1.00112.96           C
ATOM    525  OD1 ASP A  64      76.311  23.956  40.339  1.00112.96           O
ATOM    526  OD2 ASP A  64      74.896  22.597  41.386  1.00112.96           O
ATOM    527  C   ASP A  64      75.038  25.840  38.802  1.00112.96           C
ATOM    528  O   ASP A  64      74.148  25.547  38.003  1.00112.96           O
ATOM    529  N   ARG A  65      76.318  25.979  38.427  1.00265.54           N
ATOM    530  CA  ARG A  65      76.563  25.802  37.038  1.00265.54           C
ATOM    531  CB  ARG A  65      77.977  26.135  36.540  1.00265.54           C
ATOM    532  CG  ARG A  65      77.997  26.243  35.012  1.00265.54           C
ATOM    533  CD  ARG A  65      79.377  26.453  34.392  1.00265.54           C
ATOM    534  NE  ARG A  65      79.920  25.106  34.062  1.00265.54           N
ATOM    535  CZ  ARG A  65      79.607  24.518  32.870  1.00265.54           C
ATOM    536  NH1 ARG A  65      78.800  25.166  31.980  1.00265.54           N
ATOM    537  NH2 ARG A  65      80.104  23.284  32.567  1.00265.54           N
ATOM    538  C   ARG A  65      76.281  24.378  36.733  1.00265.54           C
ATOM    539  O   ARG A  65      76.266  23.516  37.611  1.00265.54           O
ATOM    540  N   ARG A  66      76.024  24.120  35.448  1.00260.58           N
ATOM    541  CA  ARG A  66      75.650  22.836  34.961  1.00260.58           C
ATOM    542  CB  ARG A  66      75.270  22.813  33.473  1.00260.58           C
ATOM    543  CG  ARG A  66      74.876  21.408  33.013  1.00260.58           C
ATOM    544  CD  ARG A  66      74.517  21.306  31.532  1.00260.58           C
ATOM    545  NE  ARG A  66      73.345  22.192  31.290  1.00260.58           N
ATOM    546  CZ  ARG A  66      73.545  23.503  30.968  1.00260.58           C
ATOM    547  NH1 ARG A  66      74.815  23.993  30.870  1.00260.58           N
ATOM    548  NH2 ARG A  66      72.477  24.320  30.736  1.00260.58           N
ATOM    549  C   ARG A  66      76.776  21.883  35.132  1.00260.58           C
ATOM    550  O   ARG A  66      76.511  20.686  35.121  1.00260.58           O
ATOM    551  N   PHE A  67      78.025  22.405  35.262  1.00228.08           N
ATOM    552  CA  PHE A  67      79.297  21.712  35.306  1.00228.08           C
ATOM    553  CB  PHE A  67      80.219  22.111  36.477  1.00228.08           C
ATOM    554  CG  PHE A  67      80.864  23.434  36.249  1.00228.08           C
ATOM    555  CD1 PHE A  67      81.930  23.549  35.386  1.00228.08           C
ATOM    556  CD2 PHE A  67      80.433  24.550  36.927  1.00228.08           C
ATOM    557  CE1 PHE A  67      82.538  24.765  35.181  1.00228.08           C
ATOM    558  CE2 PHE A  67      81.038  25.768  36.727  1.00228.08           C
ATOM    559  CZ  PHE A  67      82.091  25.878  35.851  1.00228.08           C
ATOM    560  C   PHE A  67      79.158  20.234  35.434  1.00228.08           C
ATOM    561  O   PHE A  67      79.399  19.650  36.489  1.00228.08           O
ATOM    562  N   ALA A  68      78.750  19.601  34.322  1.00142.65           N
ATOM    563  CA  ALA A  68      78.692  18.180  34.213  1.00142.65           C
ATOM    564  CB  ALA A  68      77.455  17.552  34.877  1.00142.65           C
ATOM    565  C   ALA A  68      78.572  17.948  32.748  1.00142.65           C
ATOM    566  O   ALA A  68      77.571  18.316  32.135  1.00142.65           O
ATOM    567  N   GLY A  69      79.602  17.334  32.144  1.00 49.68           N
ATOM    568  CA  GLY A  69      79.563  17.099  30.734  1.00 49.68           C
ATOM    569  C   GLY A  69      78.504  16.089  30.451  1.00 49.68           C
ATOM    570  O   GLY A  69      77.744  16.212  29.492  1.00 49.68           O
ATOM    571  N   SER A  70      78.427  15.059  31.310  1.00101.07           N
ATOM    572  CA  SER A  70      77.523  13.979  31.073  1.00101.07           C
ATOM    573  CB  SER A  70      77.755  12.766  31.991  1.00101.07           C
ATOM    574  OG  SER A  70      79.011  12.171  31.701  1.00101.07           O
ATOM    575  C   SER A  70      76.131  14.455  31.289  1.00101.07           C
ATOM    576  O   SER A  70      75.892  15.536  31.826  1.00101.07           O
ATOM    577  N   ARG A  71      75.160  13.655  30.821  1.00298.45           N
ATOM    578  CA  ARG A  71      73.806  14.060  30.999  1.00298.45           C
ATOM    579  CB  ARG A  71      72.797  13.049  30.433  1.00298.45           C
ATOM    580  CG  ARG A  71      72.781  13.011  28.910  1.00298.45           C
ATOM    581  CD  ARG A  71      72.095  14.231  28.298  1.00298.45           C
ATOM    582  NE  ARG A  71      72.972  15.415  28.537  1.00298.45           N
ATOM    583  CZ  ARG A  71      72.675  16.332  29.505  1.00298.45           C
ATOM    584  NH1 ARG A  71      71.580  16.163  30.302  1.00298.45           N
ATOM    585  NH2 ARG A  71      73.479  17.422  29.678  1.00298.45           N
ATOM    586  C   ARG A  71      73.542  14.146  32.468  1.00298.45           C
ATOM    587  O   ARG A  71      73.082  15.174  32.961  1.00298.45           O
ATOM    588  N   GLY A  72      73.887  13.077  33.214  1.00352.28           N
ATOM    589  CA  GLY A  72      73.659  13.056  34.632  1.00352.28           C
ATOM    590  C   GLY A  72      72.567  12.084  34.949  1.00352.28           C
ATOM    591  O   GLY A  72      71.534  12.047  34.279  1.00352.28           O
ATOM    592  N   THR A  73      72.793  11.278  36.012  1.00254.06           N
ATOM    593  CA  THR A  73      71.863  10.276  36.450  1.00254.06           C
ATOM    594  CB  THR A  73      72.451   8.888  36.388  1.00254.06           C
ATOM    595  OG1 THR A  73      71.520   7.927  36.862  1.00254.06           O
ATOM    596  CG2 THR A  73      73.765   8.831  37.188  1.00254.06           C
ATOM    597  C   THR A  73      71.429  10.556  37.862  1.00254.06           C
ATOM    598  O   THR A  73      72.163  10.328  38.822  1.00254.06           O
ATOM    599  N   ILE A  74      70.204  11.096  38.012  1.00119.55           N
ATOM    600  CA  ILE A  74      69.609  11.349  39.293  1.00119.55           C
ATOM    601  CB  ILE A  74      70.175  12.550  40.002  1.00119.55           C
ATOM    602  CG2 ILE A  74      69.856  13.806  39.176  1.00119.55           C
ATOM    603  CG1 ILE A  74      69.671  12.609  41.453  1.00119.55           C
ATOM    604  CD1 ILE A  74      70.434  13.614  42.315  1.00119.55           C
ATOM    605  C   ILE A  74      68.163  11.603  39.017  1.00119.55           C
ATOM    606  O   ILE A  74      67.763  11.642  37.854  1.00119.55           O
ATOM    607  N   GLY A  75      67.313  11.731  40.059  1.00113.40           N
ATOM    608  CA  GLY A  75      65.978  12.116  39.707  1.00113.40           C
ATOM    609  C   GLY A  75      64.963  11.623  40.677  1.00113.40           C
ATOM    610  O   GLY A  75      65.182  10.676  41.431  1.00113.40           O
ATOM    611  N   LEU A  76      63.799  12.302  40.650  1.00252.05           N
ATOM    612  CA  LEU A  76      62.632  11.929  41.388  1.00252.05           C
ATOM    613  CB  LEU A  76      62.107  13.062  42.292  1.00252.05           C
ATOM    614  CG  LEU A  76      60.869  12.717  43.141  1.00252.05           C
ATOM    615  CD1 LEU A  76      60.578  13.832  44.154  1.00252.05           C
ATOM    616  CD2 LEU A  76      59.642  12.425  42.268  1.00252.05           C
ATOM    617  C   LEU A  76      61.660  11.598  40.300  1.00252.05           C
ATOM    618  O   LEU A  76      61.542  12.331  39.326  1.00252.05           O
ATOM    619  N   PRO A  77      60.968  10.502  40.452  1.00199.32           N
ATOM    620  CA  PRO A  77      60.179   9.860  39.420  1.00199.32           C
ATOM    621  CD  PRO A  77      60.972   9.778  41.708  1.00199.32           C
ATOM    622  CB  PRO A  77      59.508   8.684  40.106  1.00199.32           C
ATOM    623  CG  PRO A  77      60.349   8.429  41.370  1.00199.32           C
ATOM    624  C   PRO A  77      59.198  10.821  38.859  1.00199.32           C
ATOM    625  O   PRO A  77      59.068  11.880  39.449  1.00199.32           O
ATOM    626  N   ASN A  78      58.529  10.551  37.716  1.00226.56           N
ATOM    627  CA  ASN A  78      57.691  11.635  37.293  1.00226.56           C
ATOM    628  CB  ASN A  78      58.226  12.367  36.057  1.00226.56           C
ATOM    629  CG  ASN A  78      57.607  13.747  36.113  1.00226.56           C
ATOM    630  OD1 ASN A  78      56.618  14.059  35.453  1.00226.56           O
ATOM    631  ND2 ASN A  78      58.215  14.608  36.969  1.00226.56           N
ATOM    632  C   ASN A  78      56.275  11.224  36.989  1.00226.56           C
ATOM    633  O   ASN A  78      56.016  10.273  36.253  1.00226.56           O
ATOM    634  N   TYR A  79      55.326  11.960  37.612  1.00317.62           N
ATOM    635  CA  TYR A  79      53.906  11.895  37.405  1.00317.62           C
ATOM    636  CB  TYR A  79      53.209  10.694  38.055  1.00317.62           C
ATOM    637  CG  TYR A  79      51.781  11.080  37.979  1.00317.62           C
ATOM    638  CD1 TYR A  79      51.118  11.091  36.774  1.00317.62           C
ATOM    639  CD2 TYR A  79      51.113  11.439  39.122  1.00317.62           C
ATOM    640  CE1 TYR A  79      49.798  11.467  36.715  1.00317.62           C
ATOM    641  CE2 TYR A  79      49.796  11.814  39.069  1.00317.62           C
ATOM    642  CZ  TYR A  79      49.141  11.830  37.865  1.00317.62           C
ATOM    643  OH  TYR A  79      47.790  12.222  37.820  1.00317.62           O
ATOM    644  C   TYR A  79      53.328  13.142  38.020  1.00317.62           C
ATOM    645  O   TYR A  79      53.177  13.255  39.235  1.00317.62           O
ATOM    646  N   LEU A  80      52.984  14.107  37.146  1.00331.06           N
ATOM    647  CA  LEU A  80      52.531  15.455  37.407  1.00331.06           C
ATOM    648  CB  LEU A  80      52.969  16.160  38.713  1.00331.06           C
ATOM    649  CG  LEU A  80      52.177  15.711  39.951  1.00331.06           C
ATOM    650  CD1 LEU A  80      52.410  16.673  41.128  1.00331.06           C
ATOM    651  CD2 LEU A  80      50.687  15.526  39.623  1.00331.06           C
ATOM    652  C   LEU A  80      52.929  16.241  36.185  1.00331.06           C
ATOM    653  O   LEU A  80      53.604  15.692  35.316  1.00331.06           O
ATOM    654  N   PRO A  81      52.567  17.488  36.078  1.00278.85           N
ATOM    655  CA  PRO A  81      52.666  18.183  34.814  1.00278.85           C
ATOM    656  CD  PRO A  81      51.441  17.983  36.860  1.00278.85           C
ATOM    657  CB  PRO A  81      51.871  19.474  34.998  1.00278.85           C
ATOM    658  CG  PRO A  81      50.790  19.090  36.020  1.00278.85           C
ATOM    659  C   PRO A  81      53.949  18.407  34.066  1.00278.85           C
ATOM    660  O   PRO A  81      53.845  18.839  32.919  1.00278.85           O
ATOM    661  N   ALA A  82      55.155  18.160  34.603  1.00167.61           N
ATOM    662  CA  ALA A  82      56.246  18.596  33.768  1.00167.61           C
ATOM    663  CB  ALA A  82      56.644  20.064  34.021  1.00167.61           C
ATOM    664  C   ALA A  82      57.492  17.751  33.872  1.00167.61           C
ATOM    665  O   ALA A  82      57.767  16.899  33.034  1.00167.61           O
ATOM    666  N   PRO A  83      58.231  17.970  34.914  1.00111.73           N
ATOM    667  CA  PRO A  83      59.600  17.505  35.072  1.00111.73           C
ATOM    668  CD  PRO A  83      57.561  18.179  36.193  1.00111.73           C
ATOM    669  CB  PRO A  83      59.808  17.613  36.583  1.00111.73           C
ATOM    670  CG  PRO A  83      58.438  17.529  37.239  1.00111.73           C
ATOM    671  C   PRO A  83      60.105  16.191  34.466  1.00111.73           C
ATOM    672  O   PRO A  83      59.486  15.155  34.697  1.00111.73           O
ATOM    673  N   LYS A  84      61.236  16.225  33.673  1.00361.34           N
ATOM    674  CA  LYS A  84      61.879  15.095  32.998  1.00361.34           C
ATOM    675  CB  LYS A  84      60.898  14.441  32.020  1.00361.34           C
ATOM    676  CG  LYS A  84      59.810  15.446  31.643  1.00361.34           C
ATOM    677  CD  LYS A  84      60.382  16.730  31.050  1.00361.34           C
ATOM    678  CE  LYS A  84      59.513  17.978  31.228  1.00361.34           C
ATOM    679  NZ  LYS A  84      59.934  18.738  32.422  1.00361.34           N
ATOM    680  C   LYS A  84      63.140  15.498  32.256  1.00361.34           C
ATOM    681  O   LYS A  84      63.082  16.415  31.453  1.00361.34           O
ATOM    682  N   PHE A  85      64.316  14.828  32.479  1.00239.26           N
ATOM    683  CA  PHE A  85      65.603  15.085  31.832  1.00239.26           C
ATOM    684  CB  PHE A  85      65.681  14.552  30.394  1.00239.26           C
ATOM    685  CG  PHE A  85      67.104  14.164  30.221  1.00239.26           C
ATOM    686  CD1 PHE A  85      67.506  12.931  30.677  1.00239.26           C
ATOM    687  CD2 PHE A  85      68.032  14.990  29.640  1.00239.26           C
ATOM    688  CE1 PHE A  85      68.805  12.504  30.558  1.00239.26           C
ATOM    689  CE2 PHE A  85      69.333  14.563  29.521  1.00239.26           C
ATOM    690  CZ  PHE A  85      69.729  13.329  29.973  1.00239.26           C
ATOM    691  C   PHE A  85      65.768  16.553  31.849  1.00239.26           C
ATOM    692  O   PHE A  85      65.208  17.202  32.711  1.00239.26           O
ATOM    693  N   PHE A  86      66.514  17.158  30.913  1.00151.52           N
ATOM    694  CA  PHE A  86      66.436  18.593  30.815  1.00151.52           C
ATOM    695  CB  PHE A  86      67.470  19.256  29.893  1.00151.52           C
ATOM    696  CG  PHE A  86      67.184  20.719  29.936  1.00151.52           C
ATOM    697  CD1 PHE A  86      67.557  21.478  31.020  1.00151.52           C
ATOM    698  CD2 PHE A  86      66.538  21.331  28.887  1.00151.52           C
ATOM    699  CE1 PHE A  86      67.286  22.826  31.058  1.00151.52           C
ATOM    700  CE2 PHE A  86      66.265  22.678  28.918  1.00151.52           C
ATOM    701  CZ  PHE A  86      66.638  23.428  30.006  1.00151.52           C
ATOM    702  C   PHE A  86      65.075  18.845  30.254  1.00151.52           C
ATOM    703  O   PHE A  86      64.563  19.963  30.221  1.00151.52           O
ATOM    704  N   ARG A  87      64.493  17.759  29.725  1.00297.13           N
ATOM    705  CA  ARG A  87      63.239  17.742  29.068  1.00297.13           C
ATOM    706  CB  ARG A  87      62.617  16.352  28.792  1.00297.13           C
ATOM    707  CG  ARG A  87      63.489  15.408  27.961  1.00297.13           C
ATOM    708  CD  ARG A  87      62.825  14.050  27.717  1.00297.13           C
ATOM    709  NE  ARG A  87      62.472  13.487  29.052  1.00297.13           N
ATOM    710  CZ  ARG A  87      61.490  12.544  29.163  1.00297.13           C
ATOM    711  NH1 ARG A  87      60.871  12.064  28.046  1.00297.13           N
ATOM    712  NH2 ARG A  87      61.119  12.089  30.395  1.00297.13           N
ATOM    713  C   ARG A  87      62.244  18.593  29.758  1.00297.13           C
ATOM    714  O   ARG A  87      62.217  18.744  30.979  1.00297.13           O
ATOM    715  N   LEU A  88      61.456  19.268  28.912  1.00308.38           N
ATOM    716  CA  LEU A  88      60.370  20.076  29.340  1.00308.38           C
ATOM    717  CB  LEU A  88      60.826  21.336  30.126  1.00308.38           C
ATOM    718  CG  LEU A  88      61.372  22.553  29.348  1.00308.38           C
ATOM    719  CD1 LEU A  88      60.242  23.444  28.799  1.00308.38           C
ATOM    720  CD2 LEU A  88      62.380  23.344  30.197  1.00308.38           C
ATOM    721  C   LEU A  88      59.601  20.420  28.093  1.00308.38           C
ATOM    722  O   LEU A  88      58.458  20.004  27.915  1.00308.38           O
ATOM    723  N   ASP A  89      60.243  21.158  27.167  1.00130.06           N
ATOM    724  CA  ASP A  89      59.593  21.652  25.986  1.00130.06           C
ATOM    725  CB  ASP A  89      60.503  22.569  25.152  1.00130.06           C
ATOM    726  CG  ASP A  89      59.653  23.210  24.064  1.00130.06           C
ATOM    727  OD1 ASP A  89      58.413  22.986  24.069  1.00130.06           O
ATOM    728  OD2 ASP A  89      60.233  23.939  23.216  1.00130.06           O
ATOM    729  C   ASP A  89      59.151  20.544  25.082  1.00130.06           C
ATOM    730  O   ASP A  89      58.006  20.520  24.637  1.00130.06           O
ATOM    731  N   LYS A  90      60.030  19.575  24.783  1.00308.08           N
ATOM    732  CA  LYS A  90      59.614  18.565  23.854  1.00308.08           C
ATOM    733  CB  LYS A  90      60.671  18.240  22.787  1.00308.08           C
ATOM    734  CG  LYS A  90      61.948  17.642  23.380  1.00308.08           C
ATOM    735  CD  LYS A  90      62.642  18.568  24.380  1.00308.08           C
ATOM    736  CE  LYS A  90      63.919  17.980  24.980  1.00308.08           C
ATOM    737  NZ  LYS A  90      64.539  18.959  25.900  1.00308.08           N
ATOM    738  C   LYS A  90      59.381  17.316  24.630  1.00308.08           C
ATOM    739  O   LYS A  90      59.760  17.219  25.792  1.00308.08           O
ATOM    740  N   ARG A  91      58.692  16.341  24.015  1.00351.22           N
ATOM    741  CA  ARG A  91      58.470  15.075  24.642  1.00351.22           C
ATOM    742  CB  ARG A  91      59.727  14.500  25.321  1.00351.22           C
ATOM    743  CG  ARG A  91      59.647  13.000  25.616  1.00351.22           C
ATOM    744  CD  ARG A  91      58.425  12.579  26.433  1.00351.22           C
ATOM    745  NE  ARG A  91      57.302  12.383  25.474  1.00351.22           N
ATOM    746  CZ  ARG A  91      56.493  11.290  25.585  1.00351.22           C
ATOM    747  NH1 ARG A  91      56.712  10.375  26.574  1.00351.22           N
ATOM    748  NH2 ARG A  91      55.467  11.110  24.703  1.00351.22           N
ATOM    749  C   ARG A  91      57.408  15.244  25.673  1.00351.22           C
ATOM    750  O   ARG A  91      56.227  15.000  25.443  1.00351.22           O
ATOM    751  N   THR A  92      57.863  15.729  26.833  1.00198.18           N
ATOM    752  CA  THR A  92      57.242  15.863  28.106  1.00198.18           C
ATOM    753  CB  THR A  92      58.314  16.285  29.006  1.00198.18           C
ATOM    754  OG1 THR A  92      58.813  17.546  28.588  1.00198.18           O
ATOM    755  CG2 THR A  92      59.400  15.219  28.746  1.00198.18           C
ATOM    756  C   THR A  92      56.064  16.779  28.117  1.00198.18           C
ATOM    757  O   THR A  92      55.187  16.602  28.961  1.00198.18           O
ATOM    758  N   ILE A  93      55.994  17.777  27.215  1.00 70.89           N
ATOM    759  CA  ILE A  93      54.857  18.653  27.287  1.00 70.89           C
ATOM    760  CB  ILE A  93      54.802  19.751  26.261  1.00 70.89           C
ATOM    761  CG2 ILE A  93      53.371  20.314  26.271  1.00 70.89           C
ATOM    762  CG1 ILE A  93      55.874  20.822  26.519  1.00 70.89           C
ATOM    763  CD1 ILE A  93      55.842  21.954  25.491  1.00 70.89           C
ATOM    764  C   ILE A  93      53.593  17.864  27.145  1.00 70.89           C
ATOM    765  O   ILE A  93      52.623  18.161  27.836  1.00 70.89           O
ATOM    766  N   ALA A  94      53.520  16.877  26.232  1.00 61.37           N
ATOM    767  CA  ALA A  94      52.286  16.139  26.190  1.00 61.37           C
ATOM    768  CB  ALA A  94      52.219  15.177  24.993  1.00 61.37           C
ATOM    769  C   ALA A  94      52.105  15.329  27.449  1.00 61.37           C
ATOM    770  O   ALA A  94      51.117  15.491  28.160  1.00 61.37           O
ATOM    771  N   GLU A  95      53.112  14.500  27.795  1.00147.90           N
ATOM    772  CA  GLU A  95      53.010  13.492  28.820  1.00147.90           C
ATOM    773  CB  GLU A  95      54.332  12.713  28.900  1.00147.90           C
ATOM    774  CG  GLU A  95      54.213  11.257  29.325  1.00147.90           C
ATOM    775  CD  GLU A  95      54.178  10.483  28.018  1.00147.90           C
ATOM    776  OE1 GLU A  95      53.908  11.123  26.966  1.00147.90           O
ATOM    777  OE2 GLU A  95      54.415   9.248  28.049  1.00147.90           O
ATOM    778  C   GLU A  95      52.817  14.040  30.210  1.00147.90           C
ATOM    779  O   GLU A  95      51.779  13.859  30.841  1.00147.90           O
ATOM    780  N   LEU A  96      53.801  14.797  30.716  1.00195.33           N
ATOM    781  CA  LEU A  96      53.753  15.141  32.100  1.00195.33           C
ATOM    782  CB  LEU A  96      55.062  15.758  32.597  1.00195.33           C
ATOM    783  CG  LEU A  96      56.214  14.765  32.337  1.00195.33           C
ATOM    784  CD1 LEU A  96      55.889  13.375  32.906  1.00195.33           C
ATOM    785  CD2 LEU A  96      56.620  14.734  30.856  1.00195.33           C
ATOM    786  C   LEU A  96      52.574  16.007  32.365  1.00195.33           C
ATOM    787  O   LEU A  96      51.953  15.891  33.416  1.00195.33           O
ATOM    788  N   THR A  97      52.242  16.937  31.457  1.00131.93           N
ATOM    789  CA  THR A  97      51.084  17.734  31.735  1.00131.93           C
ATOM    790  CB  THR A  97      50.939  18.929  30.836  1.00131.93           C
ATOM    791  OG1 THR A  97      50.694  18.521  29.500  1.00131.93           O
ATOM    792  CG2 THR A  97      52.224  19.770  30.907  1.00131.93           C
ATOM    793  C   THR A  97      49.808  16.948  31.594  1.00131.93           C
ATOM    794  O   THR A  97      49.013  16.882  32.529  1.00131.93           O
ATOM    795  N   ARG A  98      49.593  16.290  30.432  1.00121.78           N
ATOM    796  CA  ARG A  98      48.302  15.705  30.187  1.00121.78           C
ATOM    797  CB  ARG A  98      48.098  15.131  28.777  1.00121.78           C
ATOM    798  CG  ARG A  98      48.932  13.887  28.496  1.00121.78           C
ATOM    799  CD  ARG A  98      48.743  13.349  27.082  1.00121.78           C
ATOM    800  NE  ARG A  98      49.605  12.144  26.961  1.00121.78           N
ATOM    801  CZ  ARG A  98      49.470  11.329  25.877  1.00121.78           C
ATOM    802  NH1 ARG A  98      48.579  11.651  24.894  1.00121.78           N
ATOM    803  NH2 ARG A  98      50.221  10.194  25.780  1.00121.78           N
ATOM    804  C   ARG A  98      48.056  14.581  31.132  1.00121.78           C
ATOM    805  O   ARG A  98      46.970  14.447  31.679  1.00121.78           O
ATOM    806  N   LEU A  99      49.067  13.742  31.378  1.00136.09           N
ATOM    807  CA  LEU A  99      48.852  12.576  32.183  1.00136.09           C
ATOM    808  CB  LEU A  99      50.138  11.785  32.420  1.00136.09           C
ATOM    809  CG  LEU A  99      50.518  10.918  31.232  1.00136.09           C
ATOM    810  CD1 LEU A  99      50.363  11.716  29.930  1.00136.09           C
ATOM    811  CD2 LEU A  99      51.924  10.329  31.452  1.00136.09           C
ATOM    812  C   LEU A  99      48.419  12.959  33.543  1.00136.09           C
ATOM    813  O   LEU A  99      47.474  12.415  34.104  1.00136.09           O
ATOM    814  N   SER A 100      49.116  13.931  34.113  1.00125.34           N
ATOM    815  CA  SER A 100      48.901  14.226  35.480  1.00125.34           C
ATOM    816  CB  SER A 100      50.035  15.108  35.882  1.00125.34           C
ATOM    817  OG  SER A 100      51.106  14.380  35.306  1.00125.34           O
ATOM    818  C   SER A 100      47.534  14.768  35.707  1.00125.34           C
ATOM    819  O   SER A 100      46.865  14.376  36.662  1.00125.34           O
ATOM    820  N   ARG A 101      47.081  15.692  34.848  1.00101.03           N
ATOM    821  CA  ARG A 101      45.746  16.187  34.985  1.00101.03           C
ATOM    822  CB  ARG A 101      45.473  17.418  34.105  1.00101.03           C
ATOM    823  CG  ARG A 101      44.048  17.960  34.249  1.00101.03           C
ATOM    824  CD  ARG A 101      43.730  19.106  33.286  1.00101.03           C
ATOM    825  NE  ARG A 101      42.323  19.532  33.533  1.00101.03           N
ATOM    826  CZ  ARG A 101      41.849  20.680  32.964  1.00101.03           C
ATOM    827  NH1 ARG A 101      42.671  21.452  32.195  1.00101.03           N
ATOM    828  NH2 ARG A 101      40.551  21.057  33.160  1.00101.03           N
ATOM    829  C   ARG A 101      44.775  15.111  34.576  1.00101.03           C
ATOM    830  O   ARG A 101      43.739  14.918  35.212  1.00101.03           O
ATOM    831  N   LEU A 102      45.113  14.358  33.508  1.00 87.89           N
ATOM    832  CA  LEU A 102      44.233  13.403  32.885  1.00 87.89           C
ATOM    833  CB  LEU A 102      44.676  12.949  31.479  1.00 87.89           C
ATOM    834  CG  LEU A 102      44.181  13.928  30.380  1.00 87.89           C
ATOM    835  CD1 LEU A 102      44.645  15.378  30.602  1.00 87.89           C
ATOM    836  CD2 LEU A 102      44.510  13.410  28.973  1.00 87.89           C
ATOM    837  C   LEU A 102      43.828  12.263  33.758  1.00 87.89           C
ATOM    838  O   LEU A 102      42.671  11.852  33.683  1.00 87.89           O
ATOM    839  N   THR A 103      44.709  11.698  34.605  1.00 68.37           N
ATOM    840  CA  THR A 103      44.156  10.669  35.436  1.00 68.37           C
ATOM    841  CB  THR A 103      45.142   9.947  36.311  1.00 68.37           C
ATOM    842  OG1 THR A 103      45.648  10.820  37.306  1.00 68.37           O
ATOM    843  CG2 THR A 103      46.291   9.417  35.436  1.00 68.37           C
ATOM    844  C   THR A 103      43.222  11.405  36.323  1.00 68.37           C
ATOM    845  O   THR A 103      43.393  12.604  36.541  1.00 68.37           O
ATOM    846  N   ASP A 104      42.192  10.736  36.873  1.00 91.67           N
ATOM    847  CA  ASP A 104      41.330  11.472  37.750  1.00 91.67           C
ATOM    848  CB  ASP A 104      39.974  10.786  38.003  1.00 91.67           C
ATOM    849  CG  ASP A 104      39.064  10.996  36.795  1.00 91.67           C
ATOM    850  OD1 ASP A 104      39.401  11.841  35.923  1.00 91.67           O
ATOM    851  OD2 ASP A 104      38.008  10.310  36.736  1.00 91.67           O
ATOM    852  C   ASP A 104      42.041  11.598  39.083  1.00 91.67           C
ATOM    853  O   ASP A 104      41.429  11.465  40.141  1.00 91.67           O
ATOM    854  N   GLN A 105      43.373  11.833  39.052  1.00127.94           N
ATOM    855  CA  GLN A 105      44.223  12.108  40.171  1.00127.94           C
ATOM    856  CB  GLN A 105      45.718  12.146  39.789  1.00127.94           C
ATOM    857  CG  GLN A 105      46.643  12.674  40.891  1.00127.94           C
ATOM    858  CD  GLN A 105      46.668  14.197  40.813  1.00127.94           C
ATOM    859  OE1 GLN A 105      46.964  14.769  39.765  1.00127.94           O
ATOM    860  NE2 GLN A 105      46.333  14.872  41.946  1.00127.94           N
ATOM    861  C   GLN A 105      43.828  13.450  40.679  1.00127.94           C
ATOM    862  O   GLN A 105      43.764  13.674  41.886  1.00127.94           O
ATOM    863  N   PRO A 106      43.559  14.369  39.786  1.00207.23           N
ATOM    864  CA  PRO A 106      43.052  15.622  40.242  1.00207.23           C
ATOM    865  CD  PRO A 106      44.321  14.522  38.551  1.00207.23           C
ATOM    866  CB  PRO A 106      43.103  16.564  39.041  1.00207.23           C
ATOM    867  CG  PRO A 106      44.286  16.024  38.219  1.00207.23           C
ATOM    868  C   PRO A 106      41.688  15.331  40.755  1.00207.23           C
ATOM    869  O   PRO A 106      41.133  16.159  41.475  1.00207.23           O
ATOM    870  N   HIS A 107      41.126  14.165  40.376  1.00126.43           N
ATOM    871  CA  HIS A 107      39.816  13.841  40.833  1.00126.43           C
ATOM    872  ND1 HIS A 107      38.154  13.737  37.381  1.00126.43           N
ATOM    873  CG  HIS A 107      38.654  14.126  38.604  1.00126.43           C
ATOM    874  CB  HIS A 107      38.951  13.190  39.738  1.00126.43           C
ATOM    875  NE2 HIS A 107      38.386  15.947  37.300  1.00126.43           N
ATOM    876  CD2 HIS A 107      38.790  15.478  38.537  1.00126.43           C
ATOM    877  CE1 HIS A 107      38.012  14.866  36.641  1.00126.43           C
ATOM    878  C   HIS A 107      39.911  12.859  41.950  1.00126.43           C
ATOM    879  O   HIS A 107      39.208  11.852  41.947  1.00126.43           O
ATOM    880  N   ASN A 108      40.732  13.163  42.971  1.00 86.84           N
ATOM    881  CA  ASN A 108      40.927  12.242  44.049  1.00 86.84           C
ATOM    882  CB  ASN A 108      41.965  12.697  45.082  1.00 86.84           C
ATOM    883  CG  ASN A 108      43.332  12.696  44.420  1.00 86.84           C
ATOM    884  OD1 ASN A 108      44.111  13.633  44.589  1.00 86.84           O
ATOM    885  ND2 ASN A 108      43.640  11.614  43.656  1.00 86.84           N
ATOM    886  C   ASN A 108      39.646  12.036  44.790  1.00 86.84           C
ATOM    887  O   ASN A 108      39.375  10.933  45.257  1.00 86.84           O
ATOM    888  N   ASN A 109      38.810  13.077  44.934  1.00183.12           N
ATOM    889  CA  ASN A 109      37.637  12.853  45.728  1.00183.12           C
ATOM    890  CB  ASN A 109      36.858  14.139  46.052  1.00183.12           C
ATOM    891  CG  ASN A 109      37.723  15.019  46.943  1.00183.12           C
ATOM    892  OD1 ASN A 109      38.105  16.119  46.545  1.00183.12           O
ATOM    893  ND2 ASN A 109      38.038  14.534  48.174  1.00183.12           N
ATOM    894  C   ASN A 109      36.712  11.959  44.970  1.00183.12           C
ATOM    895  O   ASN A 109      35.935  12.415  44.132  1.00183.12           O
ATOM    896  N   ARG A 110      36.772  10.641  45.251  1.00137.64           N
ATOM    897  CA  ARG A 110      35.871   9.746  44.594  1.00137.64           C
ATOM    898  CB  ARG A 110      36.571   8.654  43.768  1.00137.64           C
ATOM    899  CG  ARG A 110      37.235   9.201  42.503  1.00137.64           C
ATOM    900  CD  ARG A 110      36.372   9.068  41.248  1.00137.64           C
ATOM    901  NE  ARG A 110      35.011   9.563  41.592  1.00137.64           N
ATOM    902  CZ  ARG A 110      34.083   8.680  42.062  1.00137.64           C
ATOM    903  NH1 ARG A 110      34.412   7.362  42.189  1.00137.64           N
ATOM    904  NH2 ARG A 110      32.832   9.109  42.401  1.00137.64           N
ATOM    905  C   ARG A 110      35.056   9.079  45.649  1.00137.64           C
ATOM    906  O   ARG A 110      35.570   8.303  46.455  1.00137.64           O
ATOM    907  N   ASP A 111      33.744   9.377  45.655  1.00105.03           N
ATOM    908  CA  ASP A 111      32.844   8.807  46.612  1.00105.03           C
ATOM    909  CB  ASP A 111      31.842   9.828  47.183  1.00105.03           C
ATOM    910  CG  ASP A 111      31.144   9.222  48.394  1.00105.03           C
ATOM    911  OD1 ASP A 111      31.508   8.083  48.791  1.00105.03           O
ATOM    912  OD2 ASP A 111      30.238   9.902  48.948  1.00105.03           O
ATOM    913  C   ASP A 111      32.068   7.762  45.882  1.00105.03           C
ATOM    914  O   ASP A 111      31.810   7.887  44.687  1.00105.03           O
ATOM    915  N   VAL A 112      31.691   6.681  46.586  1.00165.38           N
ATOM    916  CA  VAL A 112      30.971   5.624  45.947  1.00165.38           C
ATOM    917  CB  VAL A 112      31.886   4.599  45.321  1.00165.38           C
ATOM    918  CG1 VAL A 112      31.059   3.491  44.637  1.00165.38           C
ATOM    919  CG2 VAL A 112      32.837   5.333  44.361  1.00165.38           C
ATOM    920  C   VAL A 112      30.160   4.998  47.039  1.00165.38           C
ATOM    921  O   VAL A 112      29.265   5.631  47.597  1.00165.38           O
ATOM    922  N   GLU A 113      30.425   3.720  47.358  1.00154.24           N
ATOM    923  CA  GLU A 113      29.686   3.072  48.393  1.00154.24           C
ATOM    924  CB  GLU A 113      30.051   1.589  48.545  1.00154.24           C
ATOM    925  CG  GLU A 113      29.774   0.785  47.278  1.00154.24           C
ATOM    926  CD  GLU A 113      28.286   0.890  46.989  1.00154.24           C
ATOM    927  OE1 GLU A 113      27.508   0.137  47.632  1.00154.24           O
ATOM    928  OE2 GLU A 113      27.905   1.730  46.131  1.00154.24           O
ATOM    929  C   GLU A 113      30.050   3.746  49.669  1.00154.24           C
ATOM    930  O   GLU A 113      31.213   4.069  49.902  1.00154.24           O
ATOM    931  N   LEU A 114      29.048   3.988  50.533  1.00282.85           N
ATOM    932  CA  LEU A 114      29.337   4.612  51.786  1.00282.85           C
ATOM    933  CB  LEU A 114      28.355   5.749  52.142  1.00282.85           C
ATOM    934  CG  LEU A 114      28.618   6.464  53.487  1.00282.85           C
ATOM    935  CD1 LEU A 114      28.284   5.585  54.704  1.00282.85           C
ATOM    936  CD2 LEU A 114      30.046   7.031  53.538  1.00282.85           C
ATOM    937  C   LEU A 114      29.221   3.539  52.813  1.00282.85           C
ATOM    938  O   LEU A 114      28.356   2.669  52.722  1.00282.85           O
ATOM    939  N   SER A 115      30.116   3.563  53.818  1.00171.96           N
ATOM    940  CA  SER A 115      30.050   2.566  54.840  1.00171.96           C
ATOM    941  CB  SER A 115      31.421   1.966  55.200  1.00171.96           C
ATOM    942  OG  SER A 115      31.279   0.987  56.219  1.00171.96           O
ATOM    943  C   SER A 115      29.520   3.238  56.061  1.00171.96           C
ATOM    944  O   SER A 115      30.003   4.294  56.464  1.00171.96           O
ATOM    945  N   ARG A 116      28.481   2.638  56.670  1.00279.99           N
ATOM    946  CA  ARG A 116      27.908   3.211  57.849  1.00279.99           C
ATOM    947  CB  ARG A 116      26.763   4.198  57.555  1.00279.99           C
ATOM    948  CG  ARG A 116      26.146   4.827  58.807  1.00279.99           C
ATOM    949  CD  ARG A 116      24.987   5.781  58.510  1.00279.99           C
ATOM    950  NE  ARG A 116      24.493   6.309  59.813  1.00279.99           N
ATOM    951  CZ  ARG A 116      23.459   7.199  59.839  1.00279.99           C
ATOM    952  NH1 ARG A 116      22.880   7.606  58.672  1.00279.99           N
ATOM    953  NH2 ARG A 116      23.000   7.680  61.031  1.00279.99           N
ATOM    954  C   ARG A 116      27.325   2.081  58.627  1.00279.99           C
ATOM    955  O   ARG A 116      27.217   0.962  58.129  1.00279.99           O
ATOM    956  N   THR A 117      26.950   2.346  59.891  1.00253.20           N
ATOM    957  CA  THR A 117      26.335   1.320  60.674  1.00253.20           C
ATOM    958  CB  THR A 117      26.290   1.625  62.143  1.00253.20           C
ATOM    959  OG1 THR A 117      25.827   0.493  62.865  1.00253.20           O
ATOM    960  CG2 THR A 117      25.352   2.822  62.371  1.00253.20           C
ATOM    961  C   THR A 117      24.931   1.221  60.185  1.00253.20           C
ATOM    962  O   THR A 117      24.474   2.070  59.421  1.00253.20           O
ATOM    963  N   LYS A 118      24.212   0.161  60.593  1.00260.10           N
ATOM    964  CA  LYS A 118      22.866   0.018  60.129  1.00260.10           C
ATOM    965  CB  LYS A 118      22.002   1.279  60.318  1.00260.10           C
ATOM    966  CG  LYS A 118      20.521   1.064  59.997  1.00260.10           C
ATOM    967  CD  LYS A 118      19.618   2.194  60.498  1.00260.10           C
ATOM    968  CE  LYS A 118      19.460   2.223  62.020  1.00260.10           C
ATOM    969  NZ  LYS A 118      18.695   1.040  62.474  1.00260.10           N
ATOM    970  C   LYS A 118      22.943  -0.312  58.676  1.00260.10           C
ATOM    971  O   LYS A 118      24.030  -0.385  58.105  1.00260.10           O
ATOM    972  N   ARG A 119      21.780  -0.542  58.039  1.00342.11           N
ATOM    973  CA  ARG A 119      21.790  -0.899  56.653  1.00342.11           C
ATOM    974  CB  ARG A 119      20.398  -1.233  56.088  1.00342.11           C
ATOM    975  CG  ARG A 119      20.414  -1.615  54.606  1.00342.11           C
ATOM    976  CD  ARG A 119      21.127  -2.937  54.317  1.00342.11           C
ATOM    977  NE  ARG A 119      20.275  -4.032  54.858  1.00342.11           N
ATOM    978  CZ  ARG A 119      20.551  -5.330  54.538  1.00342.11           C
ATOM    979  NH1 ARG A 119      21.602  -5.623  53.718  1.00342.11           N
ATOM    980  NH2 ARG A 119      19.776  -6.336  55.040  1.00342.11           N
ATOM    981  C   ARG A 119      22.326   0.254  55.875  1.00342.11           C
ATOM    982  O   ARG A 119      22.021   1.412  56.155  1.00342.11           O
ATOM    983  N   ALA A 120      23.173  -0.058  54.876  1.00266.65           N
ATOM    984  CA  ALA A 120      23.757   0.929  54.020  1.00266.65           C
ATOM    985  CB  ALA A 120      24.992   1.619  54.623  1.00266.65           C
ATOM    986  C   ALA A 120      24.210   0.184  52.811  1.00266.65           C
ATOM    987  O   ALA A 120      24.205  -1.046  52.801  1.00266.65           O
ATOM    988  N   THR A 121      24.602   0.898  51.739  1.00273.22           N
ATOM    989  CA  THR A 121      25.026   0.138  50.611  1.00273.22           C
ATOM    990  CB  THR A 121      24.676   0.786  49.293  1.00273.22           C
ATOM    991  OG1 THR A 121      25.010  -0.077  48.218  1.00273.22           O
ATOM    992  CG2 THR A 121      25.365   2.155  49.152  1.00273.22           C
ATOM    993  C   THR A 121      26.497  -0.073  50.762  1.00273.22           C
ATOM    994  O   THR A 121      27.316   0.810  50.511  1.00273.22           O
ATOM    995  N   THR A 122      26.864  -1.275  51.246  1.00184.56           N
ATOM    996  CA  THR A 122      28.246  -1.585  51.435  1.00184.56           C
ATOM    997  CB  THR A 122      28.558  -2.006  52.842  1.00184.56           C
ATOM    998  OG1 THR A 122      29.948  -2.261  52.982  1.00184.56           O
ATOM    999  CG2 THR A 122      27.736  -3.258  53.195  1.00184.56           C
ATOM   1000  C   THR A 122      28.580  -2.719  50.526  1.00184.56           C
ATOM   1001  O   THR A 122      29.211  -3.697  50.927  1.00184.56           O
ATOM   1002  N   THR A 123      28.173  -2.599  49.252  1.00117.73           N
ATOM   1003  CA  THR A 123      28.502  -3.610  48.298  1.00117.73           C
ATOM   1004  CB  THR A 123      27.299  -4.218  47.629  1.00117.73           C
ATOM   1005  OG1 THR A 123      27.690  -5.306  46.806  1.00117.73           O
ATOM   1006  CG2 THR A 123      26.574  -3.147  46.796  1.00117.73           C
ATOM   1007  C   THR A 123      29.314  -2.900  47.273  1.00117.73           C
ATOM   1008  O   THR A 123      28.960  -1.798  46.863  1.00117.73           O
ATOM   1009  N   PRO A 124      30.407  -3.489  46.875  1.00157.71           N
ATOM   1010  CA  PRO A 124      31.307  -2.863  45.946  1.00157.71           C
ATOM   1011  CD  PRO A 124      30.543  -4.936  46.881  1.00157.71           C
ATOM   1012  CB  PRO A 124      32.330  -3.935  45.582  1.00157.71           C
ATOM   1013  CG  PRO A 124      31.536  -5.244  45.747  1.00157.71           C
ATOM   1014  C   PRO A 124      30.581  -2.362  44.743  1.00157.71           C
ATOM   1015  O   PRO A 124      30.811  -1.219  44.351  1.00157.71           O
ATOM   1016  N   SER A 125      29.701  -3.176  44.135  1.00 61.85           N
ATOM   1017  CA  SER A 125      29.001  -2.632  43.018  1.00 61.85           C
ATOM   1018  CB  SER A 125      29.471  -3.190  41.665  1.00 61.85           C
ATOM   1019  OG  SER A 125      28.727  -2.600  40.608  1.00 61.85           O
ATOM   1020  C   SER A 125      27.565  -2.989  43.166  1.00 61.85           C
ATOM   1021  O   SER A 125      27.137  -4.099  42.854  1.00 61.85           O
ATOM   1022  N   PRO A 126      26.818  -2.056  43.670  1.00174.92           N
ATOM   1023  CA  PRO A 126      25.395  -2.202  43.724  1.00174.92           C
ATOM   1024  CD  PRO A 126      27.320  -1.125  44.663  1.00174.92           C
ATOM   1025  CB  PRO A 126      24.918  -1.285  44.851  1.00174.92           C
ATOM   1026  CG  PRO A 126      26.086  -0.308  45.071  1.00174.92           C
ATOM   1027  C   PRO A 126      25.032  -1.712  42.370  1.00174.92           C
ATOM   1028  O   PRO A 126      25.930  -1.162  41.738  1.00174.92           O
ATOM   1029  N   PRO A 127      23.850  -1.905  41.871  1.00152.61           N
ATOM   1030  CA  PRO A 127      23.569  -1.396  40.558  1.00152.61           C
ATOM   1031  CD  PRO A 127      23.122  -3.135  42.145  1.00152.61           C
ATOM   1032  CB  PRO A 127      22.293  -2.102  40.107  1.00152.61           C
ATOM   1033  CG  PRO A 127      22.338  -3.444  40.859  1.00152.61           C
ATOM   1034  C   PRO A 127      23.477   0.104  40.538  1.00152.61           C
ATOM   1035  O   PRO A 127      23.685   0.701  39.484  1.00152.61           O
ATOM   1036  N   ALA A 128      23.158   0.716  41.693  1.00 61.18           N
ATOM   1037  CA  ALA A 128      22.934   2.124  41.885  1.00 61.18           C
ATOM   1038  CB  ALA A 128      22.451   2.449  43.308  1.00 61.18           C
ATOM   1039  C   ALA A 128      24.181   2.914  41.655  1.00 61.18           C
ATOM   1040  O   ALA A 128      24.124   4.062  41.214  1.00 61.18           O
ATOM   1041  N   GLN A 129      25.345   2.315  41.955  1.00120.91           N
ATOM   1042  CA  GLN A 129      26.573   3.051  41.972  1.00120.91           C
ATOM   1043  CB  GLN A 129      27.784   2.123  42.169  1.00120.91           C
ATOM   1044  CG  GLN A 129      29.132   2.845  42.197  1.00120.91           C
ATOM   1045  CD  GLN A 129      30.211   1.786  42.377  1.00120.91           C
ATOM   1046  OE1 GLN A 129      31.405   2.071  42.301  1.00120.91           O
ATOM   1047  NE2 GLN A 129      29.777   0.519  42.615  1.00120.91           N
ATOM   1048  C   GLN A 129      26.793   3.776  40.683  1.00120.91           C
ATOM   1049  O   GLN A 129      27.027   4.982  40.697  1.00120.91           O
ATOM   1050  N   ALA A 130      26.733   3.099  39.526  1.00 65.59           N
ATOM   1051  CA  ALA A 130      26.989   3.871  38.349  1.00 65.59           C
ATOM   1052  CB  ALA A 130      27.148   2.994  37.096  1.00 65.59           C
ATOM   1053  C   ALA A 130      25.877   4.840  38.073  1.00 65.59           C
ATOM   1054  O   ALA A 130      26.114   6.042  37.980  1.00 65.59           O
ATOM   1055  N   LEU A 131      24.632   4.320  37.983  1.00151.88           N
ATOM   1056  CA  LEU A 131      23.470   5.048  37.538  1.00151.88           C
ATOM   1057  CB  LEU A 131      22.304   4.087  37.207  1.00151.88           C
ATOM   1058  CG  LEU A 131      21.005   4.732  36.667  1.00151.88           C
ATOM   1059  CD1 LEU A 131      20.191   5.453  37.755  1.00151.88           C
ATOM   1060  CD2 LEU A 131      21.301   5.629  35.455  1.00151.88           C
ATOM   1061  C   LEU A 131      22.963   6.094  38.485  1.00151.88           C
ATOM   1062  O   LEU A 131      22.792   7.249  38.100  1.00151.88           O
ATOM   1063  N   LEU A 132      22.720   5.732  39.758  1.00 95.96           N
ATOM   1064  CA  LEU A 132      22.059   6.646  40.648  1.00 95.96           C
ATOM   1065  CB  LEU A 132      21.733   6.031  42.021  1.00 95.96           C
ATOM   1066  CG  LEU A 132      20.711   4.880  41.951  1.00 95.96           C
ATOM   1067  CD1 LEU A 132      20.270   4.431  43.354  1.00 95.96           C
ATOM   1068  CD2 LEU A 132      19.527   5.243  41.041  1.00 95.96           C
ATOM   1069  C   LEU A 132      22.901   7.849  40.882  1.00 95.96           C
ATOM   1070  O   LEU A 132      22.418   8.979  40.838  1.00 95.96           O
ATOM   1071  N   GLU A 133      24.202   7.638  41.113  1.00110.45           N
ATOM   1072  CA  GLU A 133      25.043   8.750  41.414  1.00110.45           C
ATOM   1073  CB  GLU A 133      26.494   8.340  41.703  1.00110.45           C
ATOM   1074  CG  GLU A 133      27.193   7.710  40.501  1.00110.45           C
ATOM   1075  CD  GLU A 133      28.563   7.238  40.960  1.00110.45           C
ATOM   1076  OE1 GLU A 133      28.903   7.475  42.150  1.00110.45           O
ATOM   1077  OE2 GLU A 133      29.287   6.630  40.127  1.00110.45           O
ATOM   1078  C   GLU A 133      25.043   9.647  40.228  1.00110.45           C
ATOM   1079  O   GLU A 133      25.021  10.865  40.390  1.00110.45           O
ATOM   1080  N   THR A 134      24.986   9.036  39.022  1.00177.60           N
ATOM   1081  CA  THR A 134      25.130   9.646  37.725  1.00177.60           C
ATOM   1082  CB  THR A 134      24.351   8.957  36.630  1.00177.60           C
ATOM   1083  OG1 THR A 134      24.766   7.613  36.469  1.00177.60           O
ATOM   1084  CG2 THR A 134      24.538   9.716  35.309  1.00177.60           C
ATOM   1085  C   THR A 134      24.656  11.057  37.690  1.00177.60           C
ATOM   1086  O   THR A 134      23.464  11.359  37.706  1.00177.60           O
ATOM   1087  N   PRO A 135      25.628  11.922  37.678  1.00 99.82           N
ATOM   1088  CA  PRO A 135      25.409  13.303  37.385  1.00 99.82           C
ATOM   1089  CD  PRO A 135      26.847  11.720  38.443  1.00 99.82           C
ATOM   1090  CB  PRO A 135      26.495  14.082  38.125  1.00 99.82           C
ATOM   1091  CG  PRO A 135      27.608  13.050  38.346  1.00 99.82           C
ATOM   1092  C   PRO A 135      25.659  13.208  35.925  1.00 99.82           C
ATOM   1093  O   PRO A 135      25.886  12.090  35.465  1.00 99.82           O
ATOM   1094  N   THR A 136      25.636  14.314  35.171  1.00 94.63           N
ATOM   1095  CA  THR A 136      25.959  14.164  33.785  1.00 94.63           C
ATOM   1096  CB  THR A 136      25.954  15.466  33.040  1.00 94.63           C
ATOM   1097  OG1 THR A 136      26.937  16.341  33.571  1.00 94.63           O
ATOM   1098  CG2 THR A 136      24.557  16.097  33.165  1.00 94.63           C
ATOM   1099  C   THR A 136      27.356  13.625  33.761  1.00 94.63           C
ATOM   1100  O   THR A 136      27.704  12.782  32.936  1.00 94.63           O
ATOM   1101  N   LEU A 137      28.181  14.105  34.707  1.00 79.65           N
ATOM   1102  CA  LEU A 137      29.557  13.728  34.821  1.00 79.65           C
ATOM   1103  CB  LEU A 137      30.311  14.566  35.869  1.00 79.65           C
ATOM   1104  CG  LEU A 137      30.397  16.064  35.518  1.00 79.65           C
ATOM   1105  CD1 LEU A 137      29.004  16.712  35.485  1.00 79.65           C
ATOM   1106  CD2 LEU A 137      31.373  16.802  36.449  1.00 79.65           C
ATOM   1107  C   LEU A 137      29.746  12.281  35.197  1.00 79.65           C
ATOM   1108  O   LEU A 137      30.599  11.618  34.610  1.00 79.65           O
ATOM   1109  N   ARG A 138      28.972  11.716  36.153  1.00192.94           N
ATOM   1110  CA  ARG A 138      29.402  10.409  36.566  1.00192.94           C
ATOM   1111  CB  ARG A 138      29.449  10.221  38.092  1.00192.94           C
ATOM   1112  CG  ARG A 138      30.315   9.046  38.545  1.00192.94           C
ATOM   1113  CD  ARG A 138      30.650   9.100  40.037  1.00192.94           C
ATOM   1114  NE  ARG A 138      31.382  10.376  40.278  1.00192.94           N
ATOM   1115  CZ  ARG A 138      31.084  11.139  41.370  1.00192.94           C
ATOM   1116  NH1 ARG A 138      30.123  10.728  42.249  1.00192.94           N
ATOM   1117  NH2 ARG A 138      31.739  12.318  41.580  1.00192.94           N
ATOM   1118  C   ARG A 138      28.580   9.322  35.961  1.00192.94           C
ATOM   1119  O   ARG A 138      27.406   9.132  36.279  1.00192.94           O
ATOM   1120  N   ASP A 139      29.232   8.580  35.047  1.00 98.31           N
ATOM   1121  CA  ASP A 139      28.696   7.439  34.371  1.00 98.31           C
ATOM   1122  CB  ASP A 139      28.221   7.746  32.941  1.00 98.31           C
ATOM   1123  CG  ASP A 139      27.344   6.596  32.466  1.00 98.31           C
ATOM   1124  OD1 ASP A 139      27.136   5.638  33.258  1.00 98.31           O
ATOM   1125  OD2 ASP A 139      26.862   6.666  31.304  1.00 98.31           O
ATOM   1126  C   ASP A 139      29.865   6.502  34.267  1.00 98.31           C
ATOM   1127  O   ASP A 139      30.869   6.672  34.958  1.00 98.31           O
ATOM   1128  N   VAL A 140      29.754   5.468  33.413  1.00 37.88           N
ATOM   1129  CA  VAL A 140      30.798   4.492  33.261  1.00 37.88           C
ATOM   1130  CB  VAL A 140      30.396   3.370  32.351  1.00 37.88           C
ATOM   1131  CG1 VAL A 140      31.597   2.428  32.154  1.00 37.88           C
ATOM   1132  CG2 VAL A 140      29.159   2.688  32.955  1.00 37.88           C
ATOM   1133  C   VAL A 140      32.042   5.096  32.686  1.00 37.88           C
ATOM   1134  O   VAL A 140      33.137   4.901  33.212  1.00 37.88           O
ATOM   1135  N   GLN A 141      31.904   5.878  31.599  1.00 99.74           N
ATOM   1136  CA  GLN A 141      33.063   6.396  30.930  1.00 99.74           C
ATOM   1137  CB  GLN A 141      32.715   7.245  29.690  1.00 99.74           C
ATOM   1138  CG  GLN A 141      31.935   8.522  30.011  1.00 99.74           C
ATOM   1139  CD  GLN A 141      31.656   9.264  28.711  1.00 99.74           C
ATOM   1140  OE1 GLN A 141      32.032   8.818  27.628  1.00 99.74           O
ATOM   1141  NE2 GLN A 141      30.974  10.436  28.819  1.00 99.74           N
ATOM   1142  C   GLN A 141      33.920   7.254  31.833  1.00 99.74           C
ATOM   1143  O   GLN A 141      35.127   7.013  31.849  1.00 99.74           O
ATOM   1144  N   PRO A 142      33.440   8.223  32.592  1.00149.60           N
ATOM   1145  CA  PRO A 142      34.315   9.060  33.366  1.00149.60           C
ATOM   1146  CD  PRO A 142      32.059   8.356  33.032  1.00149.60           C
ATOM   1147  CB  PRO A 142      33.418   9.985  34.184  1.00149.60           C
ATOM   1148  CG  PRO A 142      32.119   9.179  34.326  1.00149.60           C
ATOM   1149  C   PRO A 142      35.308   8.344  34.234  1.00149.60           C
ATOM   1150  O   PRO A 142      36.500   8.623  34.113  1.00149.60           O
ATOM   1151  N   LEU A 143      34.852   7.436  35.119  1.00159.49           N
ATOM   1152  CA  LEU A 143      35.747   6.793  36.041  1.00159.49           C
ATOM   1153  CB  LEU A 143      35.013   6.032  37.153  1.00159.49           C
ATOM   1154  CG  LEU A 143      34.226   6.949  38.102  1.00159.49           C
ATOM   1155  CD1 LEU A 143      33.524   6.133  39.199  1.00159.49           C
ATOM   1156  CD2 LEU A 143      35.120   8.066  38.664  1.00159.49           C
ATOM   1157  C   LEU A 143      36.671   5.803  35.395  1.00159.49           C
ATOM   1158  O   LEU A 143      37.883   5.848  35.601  1.00159.49           O
ATOM   1159  N   LYS A 144      36.112   4.887  34.583  1.00 75.40           N
ATOM   1160  CA  LYS A 144      36.867   3.777  34.062  1.00 75.40           C
ATOM   1161  CB  LYS A 144      35.996   2.771  33.296  1.00 75.40           C
ATOM   1162  CG  LYS A 144      35.029   2.009  34.203  1.00 75.40           C
ATOM   1163  CD  LYS A 144      33.972   1.213  33.437  1.00 75.40           C
ATOM   1164  CE  LYS A 144      34.533  -0.020  32.726  1.00 75.40           C
ATOM   1165  NZ  LYS A 144      33.449  -0.731  32.012  1.00 75.40           N
ATOM   1166  C   LYS A 144      37.953   4.236  33.131  1.00 75.40           C
ATOM   1167  O   LYS A 144      39.080   3.746  33.190  1.00 75.40           O
ATOM   1168  N   ASP A 145      37.645   5.212  32.262  1.00 68.27           N
ATOM   1169  CA  ASP A 145      38.539   5.676  31.239  1.00 68.27           C
ATOM   1170  CB  ASP A 145      37.869   6.632  30.243  1.00 68.27           C
ATOM   1171  CG  ASP A 145      36.895   5.779  29.447  1.00 68.27           C
ATOM   1172  OD1 ASP A 145      37.210   4.579  29.222  1.00 68.27           O
ATOM   1173  OD2 ASP A 145      35.819   6.308  29.066  1.00 68.27           O
ATOM   1174  C   ASP A 145      39.726   6.353  31.834  1.00 68.27           C
ATOM   1175  O   ASP A 145      40.719   6.571  31.146  1.00 68.27           O
ATOM   1176  N   SER A 146      39.633   6.790  33.099  1.00 84.45           N
ATOM   1177  CA  SER A 146      40.777   7.405  33.707  1.00 84.45           C
ATOM   1178  CB  SER A 146      40.489   7.874  35.135  1.00 84.45           C
ATOM   1179  OG  SER A 146      39.436   8.824  35.104  1.00 84.45           O
ATOM   1180  C   SER A 146      41.864   6.367  33.781  1.00 84.45           C
ATOM   1181  O   SER A 146      43.032   6.664  33.539  1.00 84.45           O
ATOM   1182  N   ALA A 147      41.501   5.103  34.088  1.00 57.20           N
ATOM   1183  CA  ALA A 147      42.500   4.097  34.325  1.00 57.20           C
ATOM   1184  CB  ALA A 147      41.900   2.737  34.714  1.00 57.20           C
ATOM   1185  C   ALA A 147      43.368   3.828  33.121  1.00 57.20           C
ATOM   1186  O   ALA A 147      44.588   3.779  33.260  1.00 57.20           O
ATOM   1187  N   LEU A 148      42.792   3.610  31.918  1.00160.13           N
ATOM   1188  CA  LEU A 148      43.618   3.275  30.783  1.00160.13           C
ATOM   1189  CB  LEU A 148      42.915   2.395  29.714  1.00160.13           C
ATOM   1190  CG  LEU A 148      43.871   1.682  28.719  1.00160.13           C
ATOM   1191  CD1 LEU A 148      43.162   0.526  27.994  1.00160.13           C
ATOM   1192  CD2 LEU A 148      44.482   2.649  27.695  1.00160.13           C
ATOM   1193  C   LEU A 148      44.336   4.488  30.230  1.00160.13           C
ATOM   1194  O   LEU A 148      45.395   4.346  29.625  1.00160.13           O
ATOM   1195  N   HIS A 149      43.795   5.720  30.402  1.00 88.93           N
ATOM   1196  CA  HIS A 149      44.499   6.892  29.922  1.00 88.93           C
ATOM   1197  ND1 HIS A 149      44.630   9.648  28.271  1.00 88.93           N
ATOM   1198  CG  HIS A 149      44.632   9.354  29.617  1.00 88.93           C
ATOM   1199  CB  HIS A 149      43.834   8.240  30.229  1.00 88.93           C
ATOM   1200  NE2 HIS A 149      46.055  11.062  29.226  1.00 88.93           N
ATOM   1201  CD2 HIS A 149      45.506  10.230  30.186  1.00 88.93           C
ATOM   1202  CE1 HIS A 149      45.498  10.676  28.092  1.00 88.93           C
ATOM   1203  C   HIS A 149      45.816   6.868  30.635  1.00 88.93           C
ATOM   1204  O   HIS A 149      46.849   7.241  30.079  1.00 88.93           O
ATOM   1205  N   TYR A 150      45.795   6.422  31.906  1.00113.03           N
ATOM   1206  CA  TYR A 150      46.973   6.306  32.714  1.00113.03           C
ATOM   1207  CB  TYR A 150      46.670   5.838  34.148  1.00113.03           C
ATOM   1208  CG  TYR A 150      47.933   5.884  34.939  1.00113.03           C
ATOM   1209  CD1 TYR A 150      48.297   7.036  35.599  1.00113.03           C
ATOM   1210  CD2 TYR A 150      48.756   4.784  35.019  1.00113.03           C
ATOM   1211  CE1 TYR A 150      49.457   7.092  36.334  1.00113.03           C
ATOM   1212  CE2 TYR A 150      49.919   4.835  35.752  1.00113.03           C
ATOM   1213  CZ  TYR A 150      50.271   5.989  36.412  1.00113.03           C
ATOM   1214  OH  TYR A 150      51.463   6.046  37.167  1.00113.03           O
ATOM   1215  C   TYR A 150      47.883   5.289  32.080  1.00113.03           C
ATOM   1216  O   TYR A 150      49.091   5.505  31.978  1.00113.03           O
ATOM   1217  N   GLN A 151      47.307   4.173  31.583  1.00120.52           N
ATOM   1218  CA  GLN A 151      48.071   3.029  31.166  1.00120.52           C
ATOM   1219  CB  GLN A 151      47.183   1.865  30.704  1.00120.52           C
ATOM   1220  CG  GLN A 151      47.987   0.643  30.260  1.00120.52           C
ATOM   1221  CD  GLN A 151      46.993  -0.427  29.838  1.00120.52           C
ATOM   1222  OE1 GLN A 151      47.363  -1.470  29.301  1.00120.52           O
ATOM   1223  NE2 GLN A 151      45.684  -0.162  30.092  1.00120.52           N
ATOM   1224  C   GLN A 151      49.087   3.270  30.086  1.00120.52           C
ATOM   1225  O   GLN A 151      50.281   3.065  30.299  1.00120.52           O
ATOM   1226  N   TYR A 152      48.666   3.749  28.911  1.00118.70           N
ATOM   1227  CA  TYR A 152      49.570   3.864  27.802  1.00118.70           C
ATOM   1228  CB  TYR A 152      48.851   4.227  26.501  1.00118.70           C
ATOM   1229  CG  TYR A 152      49.897   4.239  25.449  1.00118.70           C
ATOM   1230  CD1 TYR A 152      50.305   3.047  24.901  1.00118.70           C
ATOM   1231  CD2 TYR A 152      50.469   5.414  25.016  1.00118.70           C
ATOM   1232  CE1 TYR A 152      51.268   3.021  23.925  1.00118.70           C
ATOM   1233  CE2 TYR A 152      51.434   5.393  24.037  1.00118.70           C
ATOM   1234  CZ  TYR A 152      51.833   4.195  23.491  1.00118.70           C
ATOM   1235  OH  TYR A 152      52.821   4.165  22.486  1.00118.70           O
ATOM   1236  C   TYR A 152      50.546   4.945  28.040  1.00118.70           C
ATOM   1237  O   TYR A 152      51.697   4.864  27.616  1.00118.70           O
ATOM   1238  N   VAL A 153      50.096   6.026  28.686  1.00 90.80           N
ATOM   1239  CA  VAL A 153      50.989   7.125  28.707  1.00 90.80           C
ATOM   1240  CB  VAL A 153      50.431   8.424  29.129  1.00 90.80           C
ATOM   1241  CG1 VAL A 153      51.553   9.369  28.706  1.00 90.80           C
ATOM   1242  CG2 VAL A 153      49.094   8.712  28.421  1.00 90.80           C
ATOM   1243  C   VAL A 153      52.201   6.800  29.516  1.00 90.80           C
ATOM   1244  O   VAL A 153      53.282   7.306  29.225  1.00 90.80           O
ATOM   1245  N   LEU A 154      52.081   5.962  30.564  1.00105.97           N
ATOM   1246  CA  LEU A 154      53.279   5.670  31.295  1.00105.97           C
ATOM   1247  CB  LEU A 154      53.104   4.791  32.540  1.00105.97           C
ATOM   1248  CG  LEU A 154      52.638   5.602  33.755  1.00105.97           C
ATOM   1249  CD1 LEU A 154      51.249   6.210  33.520  1.00105.97           C
ATOM   1250  CD2 LEU A 154      52.773   4.783  35.047  1.00105.97           C
ATOM   1251  C   LEU A 154      54.282   5.001  30.407  1.00105.97           C
ATOM   1252  O   LEU A 154      55.470   5.294  30.511  1.00105.97           O
ATOM   1253  N   ILE A 155      53.865   4.070  29.525  1.00164.88           N
ATOM   1254  CA  ILE A 155      54.857   3.454  28.686  1.00164.88           C
ATOM   1255  CB  ILE A 155      54.495   2.136  28.045  1.00164.88           C
ATOM   1256  CG2 ILE A 155      54.401   1.123  29.197  1.00164.88           C
ATOM   1257  CG1 ILE A 155      53.235   2.180  27.175  1.00164.88           C
ATOM   1258  CD1 ILE A 155      51.959   2.167  28.008  1.00164.88           C
ATOM   1259  C   ILE A 155      55.459   4.401  27.695  1.00164.88           C
ATOM   1260  O   ILE A 155      56.660   4.350  27.432  1.00164.88           O
ATOM   1261  N   ASP A 156      54.655   5.313  27.133  1.00 82.92           N
ATOM   1262  CA  ASP A 156      55.148   6.215  26.134  1.00 82.92           C
ATOM   1263  CB  ASP A 156      54.054   7.198  25.684  1.00 82.92           C
ATOM   1264  CG  ASP A 156      54.493   7.903  24.410  1.00 82.92           C
ATOM   1265  OD1 ASP A 156      55.699   7.813  24.058  1.00 82.92           O
ATOM   1266  OD2 ASP A 156      53.616   8.544  23.771  1.00 82.92           O
ATOM   1267  C   ASP A 156      56.278   7.003  26.729  1.00 82.92           C
ATOM   1268  O   ASP A 156      57.238   7.348  26.040  1.00 82.92           O
ATOM   1269  N   LEU A 157      56.189   7.319  28.032  1.00124.98           N
ATOM   1270  CA  LEU A 157      57.208   8.107  28.664  1.00124.98           C
ATOM   1271  CB  LEU A 157      56.841   8.510  30.107  1.00124.98           C
ATOM   1272  CG  LEU A 157      57.780   9.561  30.740  1.00124.98           C
ATOM   1273  CD1 LEU A 157      59.191   9.016  31.002  1.00124.98           C
ATOM   1274  CD2 LEU A 157      57.800  10.850  29.905  1.00124.98           C
ATOM   1275  C   LEU A 157      58.495   7.336  28.690  1.00124.98           C
ATOM   1276  O   LEU A 157      59.563   7.909  28.483  1.00124.98           O
ATOM   1277  N   GLN A 158      58.435   6.010  28.929  1.00111.03           N
ATOM   1278  CA  GLN A 158      59.644   5.256  29.109  1.00111.03           C
ATOM   1279  CB  GLN A 158      59.387   3.769  29.416  1.00111.03           C
ATOM   1280  CG  GLN A 158      58.680   3.523  30.752  1.00111.03           C
ATOM   1281  CD  GLN A 158      58.500   2.019  30.919  1.00111.03           C
ATOM   1282  OE1 GLN A 158      58.021   1.330  30.020  1.00111.03           O
ATOM   1283  NE2 GLN A 158      58.906   1.491  32.105  1.00111.03           N
ATOM   1284  C   GLN A 158      60.521   5.313  27.890  1.00111.03           C
ATOM   1285  O   GLN A 158      61.711   5.606  28.000  1.00111.03           O
ATOM   1286  N   SER A 159      59.962   5.064  26.691  1.00 92.76           N
ATOM   1287  CA  SER A 159      60.769   4.998  25.501  1.00 92.76           C
ATOM   1288  CB  SER A 159      59.971   4.541  24.264  1.00 92.76           C
ATOM   1289  OG  SER A 159      59.007   5.520  23.905  1.00 92.76           O
ATOM   1290  C   SER A 159      61.390   6.325  25.173  1.00 92.76           C
ATOM   1291  O   SER A 159      62.609   6.432  25.061  1.00 92.76           O
ATOM   1292  N   ALA A 160      60.559   7.376  25.039  1.00 47.69           N
ATOM   1293  CA  ALA A 160      60.974   8.685  24.600  1.00 47.69           C
ATOM   1294  CB  ALA A 160      59.796   9.660  24.443  1.00 47.69           C
ATOM   1295  C   ALA A 160      61.933   9.314  25.563  1.00 47.69           C
ATOM   1296  O   ALA A 160      62.864  10.008  25.159  1.00 47.69           O
ATOM   1297  N   ARG A 161      61.713   9.090  26.867  1.00193.31           N
ATOM   1298  CA  ARG A 161      62.475   9.675  27.928  1.00193.31           C
ATOM   1299  CB  ARG A 161      61.953   9.233  29.307  1.00193.31           C
ATOM   1300  CG  ARG A 161      62.769   9.750  30.493  1.00193.31           C
ATOM   1301  CD  ARG A 161      63.577   8.664  31.209  1.00193.31           C
ATOM   1302  NE  ARG A 161      64.794   8.385  30.397  1.00193.31           N
ATOM   1303  CZ  ARG A 161      65.821   7.662  30.931  1.00193.31           C
ATOM   1304  NH1 ARG A 161      65.734   7.201  32.212  1.00193.31           N
ATOM   1305  NH2 ARG A 161      66.934   7.400  30.186  1.00193.31           N
ATOM   1306  C   ARG A 161      63.892   9.232  27.815  1.00193.31           C
ATOM   1307  O   ARG A 161      64.797   9.955  28.224  1.00193.31           O
ATOM   1308  N   LEU A 162      64.129   8.014  27.299  1.00164.79           N
ATOM   1309  CA  LEU A 162      65.483   7.569  27.174  1.00164.79           C
ATOM   1310  CB  LEU A 162      65.588   6.158  26.551  1.00164.79           C
ATOM   1311  CG  LEU A 162      66.994   5.509  26.532  1.00164.79           C
ATOM   1312  CD1 LEU A 162      66.925   4.115  25.890  1.00164.79           C
ATOM   1313  CD2 LEU A 162      68.066   6.380  25.854  1.00164.79           C
ATOM   1314  C   LEU A 162      66.160   8.567  26.282  1.00164.79           C
ATOM   1315  O   LEU A 162      67.286   8.971  26.566  1.00164.79           O
ATOM   1316  N   PRO A 163      65.542   8.992  25.209  1.00240.17           N
ATOM   1317  CA  PRO A 163      66.153  10.043  24.444  1.00240.17           C
ATOM   1318  CD  PRO A 163      64.780   8.090  24.363  1.00240.17           C
ATOM   1319  CB  PRO A 163      65.406  10.084  23.114  1.00240.17           C
ATOM   1320  CG  PRO A 163      64.940   8.628  22.930  1.00240.17           C
ATOM   1321  C   PRO A 163      65.992  11.249  25.305  1.00240.17           C
ATOM   1322  O   PRO A 163      65.036  11.275  26.075  1.00240.17           O
ATOM   1323  N   VAL A 164      66.877  12.260  25.217  1.00182.46           N
ATOM   1324  CA  VAL A 164      66.770  13.301  26.204  1.00182.46           C
ATOM   1325  CB  VAL A 164      67.512  12.970  27.463  1.00182.46           C
ATOM   1326  CG1 VAL A 164      66.891  11.709  28.074  1.00182.46           C
ATOM   1327  CG2 VAL A 164      69.004  12.812  27.123  1.00182.46           C
ATOM   1328  C   VAL A 164      67.375  14.581  25.715  1.00182.46           C
ATOM   1329  O   VAL A 164      67.318  14.891  24.526  1.00182.46           O
ATOM   1330  N   TYR A 165      67.907  15.380  26.681  1.00223.06           N
ATOM   1331  CA  TYR A 165      68.554  16.649  26.454  1.00223.06           C
ATOM   1332  CB  TYR A 165      68.082  17.678  27.491  1.00223.06           C
ATOM   1333  CG  TYR A 165      68.332  19.079  27.048  1.00223.06           C
ATOM   1334  CD1 TYR A 165      69.517  19.721  27.320  1.00223.06           C
ATOM   1335  CD2 TYR A 165      67.349  19.759  26.362  1.00223.06           C
ATOM   1336  CE1 TYR A 165      69.714  21.018  26.904  1.00223.06           C
ATOM   1337  CE2 TYR A 165      67.540  21.055  25.945  1.00223.06           C
ATOM   1338  CZ  TYR A 165      68.729  21.686  26.217  1.00223.06           C
ATOM   1339  OH  TYR A 165      68.936  23.015  25.793  1.00223.06           O
ATOM   1340  C   TYR A 165      70.005  16.374  26.704  1.00223.06           C
ATOM   1341  O   TYR A 165      70.465  16.390  27.844  1.00223.06           O
ATOM   1342  N   THR A 166      70.777  16.161  25.623  1.00135.61           N
ATOM   1343  CA  THR A 166      72.132  15.709  25.749  1.00135.61           C
ATOM   1344  CB  THR A 166      72.635  15.018  24.512  1.00135.61           C
ATOM   1345  OG1 THR A 166      73.839  14.313  24.782  1.00135.61           O
ATOM   1346  CG2 THR A 166      72.869  16.075  23.421  1.00135.61           C
ATOM   1347  C   THR A 166      73.047  16.845  26.061  1.00135.61           C
ATOM   1348  O   THR A 166      72.624  17.987  26.230  1.00135.61           O
ATOM   1349  N   ARG A 167      74.348  16.511  26.186  1.00121.32           N
ATOM   1350  CA  ARG A 167      75.378  17.442  26.530  1.00121.32           C
ATOM   1351  CB  ARG A 167      76.766  16.786  26.631  1.00121.32           C
ATOM   1352  CG  ARG A 167      77.229  16.132  25.328  1.00121.32           C
ATOM   1353  CD  ARG A 167      78.609  15.478  25.425  1.00121.32           C
ATOM   1354  NE  ARG A 167      78.912  14.868  24.099  1.00121.32           N
ATOM   1355  CZ  ARG A 167      79.502  15.613  23.120  1.00121.32           C
ATOM   1356  NH1 ARG A 167      79.813  16.922  23.352  1.00121.32           N
ATOM   1357  NH2 ARG A 167      79.786  15.049  21.910  1.00121.32           N
ATOM   1358  C   ARG A 167      75.455  18.489  25.470  1.00121.32           C
ATOM   1359  O   ARG A 167      75.550  19.677  25.769  1.00121.32           O
ATOM   1360  N   LYS A 168      75.405  18.078  24.193  1.00129.94           N
ATOM   1361  CA  LYS A 168      75.473  19.047  23.143  1.00129.94           C
ATOM   1362  CB  LYS A 168      75.483  18.427  21.733  1.00129.94           C
ATOM   1363  CG  LYS A 168      74.187  17.711  21.350  1.00129.94           C
ATOM   1364  CD  LYS A 168      74.096  17.379  19.859  1.00129.94           C
ATOM   1365  CE  LYS A 168      73.895  18.608  18.970  1.00129.94           C
ATOM   1366  NZ  LYS A 168      75.080  19.491  19.053  1.00129.94           N
ATOM   1367  C   LYS A 168      74.252  19.893  23.269  1.00129.94           C
ATOM   1368  O   LYS A 168      74.275  21.089  22.987  1.00129.94           O
ATOM   1369  N   THR A 169      73.147  19.259  23.698  1.00 54.84           N
ATOM   1370  CA  THR A 169      71.869  19.892  23.828  1.00 54.84           C
ATOM   1371  CB  THR A 169      70.793  18.915  24.194  1.00 54.84           C
ATOM   1372  OG1 THR A 169      70.740  17.864  23.241  1.00 54.84           O
ATOM   1373  CG2 THR A 169      69.452  19.661  24.197  1.00 54.84           C
ATOM   1374  C   THR A 169      71.906  20.958  24.884  1.00 54.84           C
ATOM   1375  O   THR A 169      71.343  22.033  24.688  1.00 54.84           O
ATOM   1376  N   PHE A 170      72.565  20.708  26.035  1.00112.59           N
ATOM   1377  CA  PHE A 170      72.575  21.712  27.064  1.00112.59           C
ATOM   1378  CB  PHE A 170      73.058  21.262  28.463  1.00112.59           C
ATOM   1379  CG  PHE A 170      74.512  20.951  28.558  1.00112.59           C
ATOM   1380  CD1 PHE A 170      75.427  21.950  28.801  1.00112.59           C
ATOM   1381  CD2 PHE A 170      74.960  19.656  28.450  1.00112.59           C
ATOM   1382  CE1 PHE A 170      76.767  21.663  28.912  1.00112.59           C
ATOM   1383  CE2 PHE A 170      76.300  19.368  28.558  1.00112.59           C
ATOM   1384  CZ  PHE A 170      77.209  20.370  28.788  1.00112.59           C
ATOM   1385  C   PHE A 170      73.361  22.871  26.559  1.00112.59           C
ATOM   1386  O   PHE A 170      73.153  24.014  26.964  1.00112.59           O
ATOM   1387  N   GLU A 171      74.311  22.587  25.657  1.00 99.60           N
ATOM   1388  CA  GLU A 171      75.112  23.610  25.060  1.00 99.60           C
ATOM   1389  CB  GLU A 171      75.983  23.078  23.919  1.00 99.60           C
ATOM   1390  CG  GLU A 171      76.959  21.974  24.301  1.00 99.60           C
ATOM   1391  CD  GLU A 171      77.474  21.433  22.981  1.00 99.60           C
ATOM   1392  OE1 GLU A 171      76.994  21.923  21.924  1.00 99.60           O
ATOM   1393  OE2 GLU A 171      78.347  20.526  23.008  1.00 99.60           O
ATOM   1394  C   GLU A 171      74.178  24.549  24.369  1.00 99.60           C
ATOM   1395  O   GLU A 171      74.361  25.764  24.400  1.00 99.60           O
ATOM   1396  N   ARG A 172      73.149  23.995  23.706  1.00194.99           N
ATOM   1397  CA  ARG A 172      72.243  24.794  22.937  1.00194.99           C
ATOM   1398  CB  ARG A 172      71.180  23.956  22.207  1.00194.99           C
ATOM   1399  CG  ARG A 172      70.208  24.802  21.383  1.00194.99           C
ATOM   1400  CD  ARG A 172      70.864  25.493  20.186  1.00194.99           C
ATOM   1401  NE  ARG A 172      71.242  24.430  19.213  1.00194.99           N
ATOM   1402  CZ  ARG A 172      70.318  23.961  18.325  1.00194.99           C
ATOM   1403  NH1 ARG A 172      69.045  24.454  18.341  1.00194.99           N
ATOM   1404  NH2 ARG A 172      70.665  22.997  17.424  1.00194.99           N
ATOM   1405  C   ARG A 172      71.507  25.777  23.800  1.00194.99           C
ATOM   1406  O   ARG A 172      71.404  26.950  23.443  1.00194.99           O
ATOM   1407  N   GLU A 173      70.967  25.334  24.955  1.00116.08           N
ATOM   1408  CA  GLU A 173      70.165  26.207  25.775  1.00116.08           C
ATOM   1409  CB  GLU A 173      69.525  25.474  26.966  1.00116.08           C
ATOM   1410  CG  GLU A 173      70.550  24.842  27.911  1.00116.08           C
ATOM   1411  CD  GLU A 173      69.793  24.183  29.052  1.00116.08           C
ATOM   1412  OE1 GLU A 173      68.944  24.877  29.672  1.00116.08           O
ATOM   1413  OE2 GLU A 173      70.050  22.978  29.318  1.00116.08           O
ATOM   1414  C   GLU A 173      70.971  27.336  26.337  1.00116.08           C
ATOM   1415  O   GLU A 173      70.620  28.503  26.164  1.00116.08           O
ATOM   1416  N   LEU A 174      72.094  27.031  27.011  1.00 83.90           N
ATOM   1417  CA  LEU A 174      72.855  28.106  27.572  1.00 83.90           C
ATOM   1418  CB  LEU A 174      73.187  27.915  29.062  1.00 83.90           C
ATOM   1419  CG  LEU A 174      71.939  27.891  29.966  1.00 83.90           C
ATOM   1420  CD1 LEU A 174      72.319  27.699  31.443  1.00 83.90           C
ATOM   1421  CD2 LEU A 174      71.056  29.127  29.733  1.00 83.90           C
ATOM   1422  C   LEU A 174      74.139  28.133  26.825  1.00 83.90           C
ATOM   1423  O   LEU A 174      74.710  27.085  26.536  1.00 83.90           O
ATOM   1424  N   ALA A 175      74.623  29.337  26.468  1.00 50.41           N
ATOM   1425  CA  ALA A 175      75.860  29.365  25.753  1.00 50.41           C
ATOM   1426  CB  ALA A 175      76.314  30.779  25.351  1.00 50.41           C
ATOM   1427  C   ALA A 175      76.862  28.806  26.700  1.00 50.41           C
ATOM   1428  O   ALA A 175      76.888  29.182  27.871  1.00 50.41           O
ATOM   1429  N   LEU A 176      77.719  27.891  26.213  1.00173.81           N
ATOM   1430  CA  LEU A 176      78.625  27.241  27.106  1.00173.81           C
ATOM   1431  CB  LEU A 176      78.696  25.731  26.863  1.00173.81           C
ATOM   1432  CG  LEU A 176      77.352  25.007  27.017  1.00173.81           C
ATOM   1433  CD1 LEU A 176      77.526  23.507  26.754  1.00173.81           C
ATOM   1434  CD2 LEU A 176      76.699  25.305  28.376  1.00173.81           C
ATOM   1435  C   LEU A 176      80.008  27.738  26.868  1.00173.81           C
ATOM   1436  O   LEU A 176      80.624  27.414  25.853  1.00173.81           O
ATOM   1437  N   GLU A 177      80.528  28.546  27.811  1.00133.66           N
ATOM   1438  CA  GLU A 177      81.889  28.982  27.730  1.00133.66           C
ATOM   1439  CB  GLU A 177      82.127  30.061  26.660  1.00133.66           C
ATOM   1440  CG  GLU A 177      83.585  30.516  26.566  1.00133.66           C
ATOM   1441  CD  GLU A 177      84.387  29.383  25.941  1.00133.66           C
ATOM   1442  OE1 GLU A 177      84.192  28.215  26.371  1.00133.66           O
ATOM   1443  OE2 GLU A 177      85.200  29.669  25.022  1.00133.66           O
ATOM   1444  C   GLU A 177      82.206  29.595  29.052  1.00133.66           C
ATOM   1445  O   GLU A 177      81.635  30.620  29.419  1.00133.66           O
ATOM   1446  N   TRP A 178      83.117  28.985  29.830  1.00 73.43           N
ATOM   1447  CA  TRP A 178      83.420  29.649  31.058  1.00 73.43           C
ATOM   1448  CB  TRP A 178      82.581  29.139  32.245  1.00 73.43           C
ATOM   1449  CG  TRP A 178      82.666  30.004  33.480  1.00 73.43           C
ATOM   1450  CD2 TRP A 178      81.998  29.713  34.717  1.00 73.43           C
ATOM   1451  CD1 TRP A 178      83.330  31.181  33.668  1.00 73.43           C
ATOM   1452  NE1 TRP A 178      83.117  31.642  34.945  1.00 73.43           N
ATOM   1453  CE2 TRP A 178      82.298  30.749  35.602  1.00 73.43           C
ATOM   1454  CE3 TRP A 178      81.196  28.672  35.084  1.00 73.43           C
ATOM   1455  CZ2 TRP A 178      81.799  30.757  36.873  1.00 73.43           C
ATOM   1456  CZ3 TRP A 178      80.697  28.681  36.368  1.00 73.43           C
ATOM   1457  CH2 TRP A 178      80.993  29.704  37.245  1.00 73.43           C
ATOM   1458  C   TRP A 178      84.867  29.405  31.343  1.00 73.43           C
ATOM   1459  O   TRP A 178      85.363  28.289  31.196  1.00 73.43           O
ATOM   1460  N   VAL A 179      85.594  30.458  31.759  1.00 91.36           N
ATOM   1461  CA  VAL A 179      86.988  30.281  32.039  1.00 91.36           C
ATOM   1462  CB  VAL A 179      87.860  31.337  31.428  1.00 91.36           C
ATOM   1463  CG1 VAL A 179      87.739  31.244  29.898  1.00 91.36           C
ATOM   1464  CG2 VAL A 179      87.452  32.704  32.004  1.00 91.36           C
ATOM   1465  C   VAL A 179      87.146  30.376  33.518  1.00 91.36           C
ATOM   1466  O   VAL A 179      86.564  31.250  34.158  1.00 91.36           O
ATOM   1467  N   ILE A 180      87.933  29.456  34.105  1.00146.99           N
ATOM   1468  CA  ILE A 180      88.092  29.484  35.525  1.00146.99           C
ATOM   1469  CB  ILE A 180      87.516  28.251  36.174  1.00146.99           C
ATOM   1470  CG2 ILE A 180      88.498  27.089  35.953  1.00146.99           C
ATOM   1471  CG1 ILE A 180      87.148  28.501  37.645  1.00146.99           C
ATOM   1472  CD1 ILE A 180      88.316  28.913  38.526  1.00146.99           C
ATOM   1473  C   ILE A 180      89.567  29.559  35.783  1.00146.99           C
ATOM   1474  O   ILE A 180      90.367  28.911  35.109  1.00146.99           O
ATOM   1475  N   PRO A 181      89.942  30.385  36.720  1.00168.14           N
ATOM   1476  CA  PRO A 181      91.335  30.554  37.050  1.00168.14           C
ATOM   1477  CD  PRO A 181      89.180  31.594  36.974  1.00168.14           C
ATOM   1478  CB  PRO A 181      91.453  31.925  37.723  1.00168.14           C
ATOM   1479  CG  PRO A 181      90.003  32.339  38.033  1.00168.14           C
ATOM   1480  C   PRO A 181      91.838  29.430  37.899  1.00168.14           C
ATOM   1481  O   PRO A 181      91.035  28.658  38.415  1.00168.14           O
ATOM   1482  N   ASP A 182      93.170  29.286  38.024  1.00 82.26           N
ATOM   1483  CA  ASP A 182      93.709  28.240  38.841  1.00 82.26           C
ATOM   1484  CB  ASP A 182      95.243  28.155  38.756  1.00 82.26           C
ATOM   1485  CG  ASP A 182      95.705  26.908  39.499  1.00 82.26           C
ATOM   1486  OD1 ASP A 182      94.841  26.211  40.094  1.00 82.26           O
ATOM   1487  OD2 ASP A 182      96.934  26.633  39.474  1.00 82.26           O
ATOM   1488  C   ASP A 182      93.353  28.510  40.271  1.00 82.26           C
ATOM   1489  O   ASP A 182      92.921  27.614  40.995  1.00 82.26           O
ATOM   1490  N   ALA A 183      93.518  29.772  40.709  1.00 27.98           N
ATOM   1491  CA  ALA A 183      93.288  30.148  42.076  1.00 27.98           C
ATOM   1492  CB  ALA A 183      93.658  31.614  42.356  1.00 27.98           C
ATOM   1493  C   ALA A 183      91.846  29.977  42.439  1.00 27.98           C
ATOM   1494  O   ALA A 183      91.528  29.493  43.524  1.00 27.98           O
ATOM   1495  N   GLU A 184      90.930  30.355  41.529  1.00 70.27           N
ATOM   1496  CA  GLU A 184      89.531  30.344  41.849  1.00 70.27           C
ATOM   1497  CB  GLU A 184      88.648  30.867  40.704  1.00 70.27           C
ATOM   1498  CG  GLU A 184      87.157  30.883  41.049  1.00 70.27           C
ATOM   1499  CD  GLU A 184      86.396  31.416  39.844  1.00 70.27           C
ATOM   1500  OE1 GLU A 184      87.059  31.776  38.835  1.00 70.27           O
ATOM   1501  OE2 GLU A 184      85.139  31.471  39.917  1.00 70.27           O
ATOM   1502  C   GLU A 184      89.088  28.956  42.180  1.00 70.27           C
ATOM   1503  O   GLU A 184      88.328  28.756  43.126  1.00 70.27           O
ATOM   1504  N   GLU A 185      89.553  27.948  41.422  1.00 65.23           N
ATOM   1505  CA  GLU A 185      89.126  26.608  41.698  1.00 65.23           C
ATOM   1506  CB  GLU A 185      89.697  25.570  40.716  1.00 65.23           C
ATOM   1507  CG  GLU A 185      91.223  25.473  40.741  1.00 65.23           C
ATOM   1508  CD  GLU A 185      91.645  24.417  39.729  1.00 65.23           C
ATOM   1509  OE1 GLU A 185      90.743  23.828  39.076  1.00 65.23           O
ATOM   1510  OE2 GLU A 185      92.876  24.185  39.596  1.00 65.23           O
ATOM   1511  C   GLU A 185      89.586  26.222  43.101  1.00 65.23           C
ATOM   1512  O   GLU A 185      90.252  27.052  43.776  1.00 65.23           O
ATOM   1513  OXT GLU A 185      89.270  25.075  43.517  1.00 65.23           O
TER    1514      GLU A 185
HETATM 1515  PA  NAG B 186      40.198  -1.220  23.825  1.00177.69           P
HETATM 1516  O1P NAG B 186      41.202  -2.281  24.036  1.00177.69           O
HETATM 1517  O2P NAG B 186      39.917  -0.749  22.447  1.00177.69           O
HETATM 1518  O5A NAG B 186      40.822   0.084  24.540  1.00177.69           O
HETATM 1519  C5A NAG B 186      41.035   0.274  25.922  1.00177.69           C
HETATM 1520  C4A NAG B 186      39.693   0.504  26.538  1.00177.69           C
HETATM 1521  O4A NAG B 186      39.330  -0.639  27.322  1.00177.69           O
HETATM 1522  C3A NAG B 186      39.781   1.717  27.353  1.00177.69           C
HETATM 1523  O3A NAG B 186      38.849   2.755  26.874  1.00177.69           O
HETATM 1524  C2A NAG B 186      39.716   1.135  28.754  1.00177.69           C
HETATM 1525  O2A NAG B 186      38.703   1.588  29.575  1.00177.69           O
HETATM 1526  C1A NAG B 186      39.325  -0.309  28.698  1.00177.69           C
HETATM 1527  N9A NAG B 186      40.223  -1.099  29.552  1.00177.69           N
HETATM 1528  C8A NAG B 186      41.021  -2.130  29.184  1.00177.69           C
HETATM 1529  N7A NAG B 186      41.759  -2.599  30.147  1.00177.69           N
HETATM 1530  C9A NAG B 186      41.407  -1.826  31.243  1.00177.69           C
HETATM 1531  C6A NAG B 186      41.877  -1.873  32.578  1.00177.69           C
HETATM 1532  O6A NAG B 186      42.735  -2.610  33.061  1.00177.69           O
HETATM 1533  N1A NAG B 186      41.262  -0.914  33.370  1.00177.69           N
HETATM 1534  C10 NAG B 186      40.307  -0.027  32.939  1.00177.69           C
HETATM 1535  N2A NAG B 186      39.807   0.802  33.847  1.00177.69           N
HETATM 1536  N3A NAG B 186      39.863   0.016  31.691  1.00177.69           N
HETATM 1537  C11 NAG B 186      40.454  -0.907  30.894  1.00177.69           C
HETATM 1538  P1A NAG B 186      39.227   3.995  25.784  1.00177.69           P
HETATM 1539  O3P NAG B 186      37.964   4.639  25.333  1.00177.69           O
HETATM 1540  O4P NAG B 186      40.197   3.520  24.757  1.00177.69           O
HETATM 1541  O51 NAG B 186      40.032   5.078  26.702  1.00177.69           O
HETATM 1542  C52 NAG B 186      41.413   4.878  27.064  1.00177.69           C
HETATM 1543  C42 NAG B 186      42.367   5.955  26.566  1.00177.69           C
HETATM 1544  O42 NAG B 186      43.727   5.499  26.606  1.00177.69           O
HETATM 1545  C32 NAG B 186      42.090   6.241  25.100  1.00177.69           C
HETATM 1546  O32 NAG B 186      41.004   7.157  24.823  1.00177.69           O
HETATM 1547  C22 NAG B 186      43.419   6.601  24.526  1.00177.69           C
HETATM 1548  O22 NAG B 186      43.575   7.935  24.044  1.00177.69           O
HETATM 1549  C12 NAG B 186      44.400   6.294  25.631  1.00177.69           C
HETATM 1550  N92 NAG B 186      45.402   5.644  24.798  1.00177.69           N
HETATM 1551  C82 NAG B 186      45.446   4.377  24.278  1.00177.69           C
HETATM 1552  N72 NAG B 186      46.475   4.184  23.506  1.00177.69           N
HETATM 1553  C92 NAG B 186      47.164   5.393  23.545  1.00177.69           C
HETATM 1554  C62 NAG B 186      48.338   5.849  22.921  1.00177.69           C
HETATM 1555  N62 NAG B 186      49.083   5.098  22.116  1.00177.69           N
HETATM 1556  N12 NAG B 186      48.726   7.113  23.168  1.00177.69           N
HETATM 1557  C20 NAG B 186      47.991   7.866  23.967  1.00177.69           C
HETATM 1558  N32 NAG B 186      46.877   7.556  24.610  1.00177.69           N
HETATM 1559  C21 NAG B 186      46.512   6.284  24.329  1.00177.69           C
HETATM 1560  P2A NAG B 186      41.006   8.751  25.139  1.00177.69           P
HETATM 1561  O5P NAG B 186      41.368   9.468  23.902  1.00177.69           O
HETATM 1562  O6P NAG B 186      41.804   8.977  26.369  1.00177.69           O
HETATM 1563  O53 NAG B 186      39.461   9.078  25.501  1.00177.69           O
HETATM 1564  C53 NAG B 186      39.136  10.310  26.172  1.00177.69           C
HETATM 1565  C43 NAG B 186      37.641  10.514  26.466  1.00177.69           C
HETATM 1566  O43 NAG B 186      37.177   9.553  27.451  1.00177.69           O
HETATM 1567  C33 NAG B 186      37.318  11.911  27.057  1.00177.69           C
HETATM 1568  O33 NAG B 186      37.278  13.122  26.173  1.00177.69           O
HETATM 1569  C23 NAG B 186      35.990  11.537  27.792  1.00177.69           C
HETATM 1570  O23 NAG B 186      34.857  11.252  26.944  1.00177.69           O
HETATM 1571  C13 NAG B 186      36.362  10.215  28.441  1.00177.69           C
HETATM 1572  N93 NAG B 186      37.025  10.403  29.762  1.00177.69           N
HETATM 1573  C83 NAG B 186      36.467  10.845  30.929  1.00177.69           C
HETATM 1574  N73 NAG B 186      37.291  10.943  31.932  1.00177.69           N
HETATM 1575  C63 NAG B 186      39.778  10.390  31.926  1.00177.69           C
HETATM 1576  N63 NAG B 186      40.054  10.684  33.192  1.00177.69           N
HETATM 1577  N13 NAG B 186      40.757   9.956  31.124  1.00177.69           N
HETATM 1578  N33 NAG B 186      39.314   9.746  29.249  1.00177.69           N
HETATM 1579  C31 NAG B 186      38.350  10.190  30.076  1.00177.69           C
END
